# Supplementary material for: Detection and comparison of microRNAs in the caprine mammary gland tissues of colostrum and common milk stages
Source: BMC Genet. 2017 May 2;18:38. doi: 10.1186/s12863-017-0498-2 (PMC5414302; doi:10.1186/s12863-017-0498-2)
Supplement: Supplementary file 1 — Summary of known miRNAs in the colostrum and peak lactation libraries. (XLSX 50 kb) [file 12863_2017_498_MOESM1_ESM.xlsx]

## Sheet: Sheet1
2A=Colostrum lactation library
4B=Peak lactation library
miRNAName	miRNApreName	mirSequence	2A_TPM	4B_TPM
chi-miR-143-3p	chi-mir-143	tgagatgaagcactgtagctcg	126527	160244
chi-miR-30a-5p	chi-mir-30a	tgtaaacatcctcgactggaagct	99292.1	89748.3
chi-miR-148a-3p	chi-mir-148a	tcagtgcactacagaactttgt	84138.4	82722.9
chi-miR-10b-5p	chi-mir-10b	taccctgtagaaccgaatttgt	58616.5	85280.4
chi-miR-26a-5p	chi-mir-26a	ttcaagtaatccaggataggct	52024.7	50103
chi-miR-181c-5p	chi-mir-181c	aacattcaacctgtcggtgag	41201	31204.6
chi-miR-27b-3p	chi-mir-27b	ttcacagtggctaagttctgc	34069.1	35426.8
chi-miR-146b-5p	chi-mir-146b	tgagaactgaattccataggctgt	30382.6	38363.2
chi-miR-21-5p	chi-mir-21	tagcttatcagactgatgttgac	25438.9	11814.9
chi-let-7f-5p	chi-let-7f	tgaggtagtagattgtatagtt	24678.9	16382.9
chi-miR-22-3p	chi-mir-22	aagctgccagttgaagaac	23790.4	21567.5
chi-let-7a-5p	chi-let-7a	tgaggtagtaggttgtatagtt	21931.8	17554.6
chi-miR-141	chi-mir-141	taacactgtctggtaaagatgg	20720.3	14565.3
chi-miR-191-5p	chi-mir-191	caacggaatcccaaaagcagct	19465.4	10426.6
chi-miR-92a-3p	chi-mir-92a	tattgcacttgtcccggcctgt	15935.2	7235.91
chi-miR-200b	chi-mir-200b	taatactgcctggtaatgatga	13944.1	13288.3
chi-miR-125b-5p	chi-mir-125b	tccctgagaccctaacttgt	13919.6	9168.99
chi-miR-92b	chi-mir-92b	tattgcacttgtcccggcctgt	13250.6	5776.56
chi-miR-186-5p	chi-mir-186	caaagaattctccttttgggct	12076.8	10908.8
chi-miR-126-5p	chi-mir-126	cattattacttttggtacgcgc	10769.8	17155.3
chi-miR-378-3p	chi-mir-378	actggacttggagtcagaaggc	9740.66	8238.71
chi-miR-100-5p	chi-mir-100	aacccgtagatccgaacttgt	8918.7	8554.61
chi-miR-127-3p	chi-mir-127	tcggatccgtctgagcttgg	8314.87	7675.56
chi-miR-101-3p	chi-mir-101	tacagtactgtgataactga	7055.88	7428.18
bta-miR-486	bta-mir-486	tcctgtactgagctgccccgag	6592.71	2852.96
chi-miR-10a-5p	chi-mir-10a	taccctgtagatccgaatttgt	6444.92	9071.92
chi-miR-151-5p	chi-mir-151	tcgaggagctcacagtctagt	6294.42	6611.64
chi-let-7i-5p	chi-let-7i	tgaggtagtagtttgtgctgtt	6175.35	7541.04
chi-miR-99a-5p	chi-mir-99a	aacccgtagatccgatcttgt	5767.93	4041.51
chi-miR-26b-5p	chi-mir-26b	ttcaagtaattcaggataggtt	5467.71	4733.8
chi-miR-30e-5p	chi-mir-30e	tgtaaacatccttgactggaagct	5138.77	4703.74
chi-miR-99b-5p	chi-mir-99b	cacccgtagaaccgaccttgcg	4720.39	3858.76
chi-miR-25-3p	chi-mir-25	cattgcacttgtctcggtctga	4659.67	2679.1
chi-let-7g-5p	chi-let-7g	tgaggtagtagtttgtacagtt	4455.45	3843.73
chi-miR-16a-5p	chi-mir-16a	tagcagcacgtaaatattggag	4149.58	3077.29
chi-miR-125a-5p	chi-mir-125a	tccctgagaccctttaacctgt	4027	4120.42
chi-miR-103-3p	chi-mir-103	agcagcattgtacagggctatga	3814.19	4911.04
chi-let-7b-5p	chi-let-7b	tgaggtagtaggttgtgtggtt	3551.06	3031.07
chi-miR-411a-5p	chi-mir-411a	atagtagaccgtatagcgtac	2965.21	3015.04
chi-miR-151-3p	chi-mir-151	ctagactgaagctccttgagg	2909.8	3155.7
chi-miR-451-5p	chi-mir-451	aaaccgttaccattactga	2820.25	1076.2
chi-miR-126-3p	chi-mir-126	tcgtaccgtgagtaataatgc	2786.89	4129.94
chr22_16643_mature@@ssc-miR-142-5p	chr22_16643	agtaatgctttctacttta	2509.74	1100.5
chi-miR-192-5p	chi-mir-192	ctgacctatgaattgacagcc	2473.55	1787.28
chi-let-7c-5p	chi-let-7c	tgaggtagtaggttgtatggtt	2442.01	1639.23
chi-miR-181b-5p	chi-mir-181b	aacattcattgctgtcggtgggt	2363.87	1486.91
bta-miR-142-5p	bta-mir-142	cataaagtagaaagcactac	2317.28	1298.78
chi-miR-200a	chi-mir-200a	taacactgtctggtaacgatg	2263.68	1753.21
chi-miR-423-3p	chi-mir-423	agctcggtctgaggcccctcagt	2202.96	1593.76
chi-miR-28-3p	chi-mir-28	cactagattgagagctcctgga	2168.36	1709.87
chi-miR-423-5p	chi-mir-423	tgaggggcagagagcgagacttt	2059.01	1421.78
chi-miR-27a-3p	chi-mir-27a	ttcacagtggctaagttccg	2006.77	1834.62
chrx_20143_mature@@bta-miR-6119-5p	chrx_20143	agtcaaatcaattttttacctc	1903.87	974.993
chi-miR-182	chi-mir-182	tttggcaatggtagaactcac	1845.86	1146.59
chi-miR-30f-5p	chi-mir-30f	tgtaaacaccctacactctcagc	1700.79	1308.93
chi-miR-199a-5p	chi-mir-199a	cccagtgttcagactacctgttc	1616.09	643.064
chi-miR-23b-3p	chi-mir-23b	atcacattgccagggattacc	1419.79	1161.25
chi-miR-19b-3p	chi-mir-19b	tgtgcaaatccatgcaaaactga	1404.75	629.662
chi-miR-199a-3p	chi-mir-199a	acagtagtctgcacattggtt	1396.95	654.713
chi-miR-29a-3p	chi-mir-29a	tagcaccatctgaaatcggtt	1387.79	1288.51
chi-miR-93-5p	chi-mir-93	caaagtgctgttcgtgcaggtag	1379.99	460.191
chi-miR-200c	chi-mir-200c	taatactgccgggtaatgatgga	1378.86	1248.18
chi-miR-199b-3p	chi-mir-199b	acagtagtctgcacattggtt	1362.57	654.588
chi-miR-199c-3p	chi-mir-199c	acagtagtctgcacattggtt	1362.46	653.711
chi-miR-429	chi-mir-429	taatactgtctggtaatgccg	1300.95	1043.38
chi-miR-30b-5p	chi-mir-30b	tgtaaacatcctacactcagct	1282.86	1064.43
bta-miR-375	bta-mir-375	ttttgttcgttcggctcgcgtga	1280.48	3082.68
chi-miR-1468-5p	chi-mir-1468	ctccgtttgcctgttttgctga	1238.53	1586.62
chi-miR-224-5p	chi-mir-224	caagtcactagtggttccgttt	1216.48	773.832
chr16_12705_mature@@ssc-miR-205	chr16_12705	cagactccggtggaatgaagg	1195.11	1458.23
chi-miR-30c-5p	chi-mir-30c	tgtaaacatcctacactctcagc	1122.4	871.782
chi-miR-98-5p	chi-mir-98	tgaggtagtaagttgtattgtt	1117.2	932.656
chi-miR-223-3p	chi-mir-223	tgtcagtttgtcaaatacccca	1109.4	12.5256
chi-miR-148b-3p	chi-mir-148b	tcagtgcatcacagaactttgt	1061.11	860.509
chi-miR-24-3p	chi-mir-24	tggctcagttcagcaggaac	1024.36	1197.07
chi-miR-23a	chi-mir-23a	atcacattgccagggatttcc	1004.57	846.605
ssc-miR-1285	ssc-mir-1285	ctgggcaacatagcgagaccccgt	962.396	2067.35
chi-miR-30a-3p	chi-mir-30a	ctttcagtcggatgtttgcag	943.965	746.15
chr6_5387_mature@@ssc-miR-574	chr6_5387	tgtgggtgtgtgcatgagcgt	941.816	665.61
chi-miR-199b-5p	chi-mir-199b	cccagtgtttagactatctgttc	934.014	400.569
chi-miR-199c-5p	chi-mir-199c	cccagtgtttagactatctgttc	918.636	412.468
bta-miR-2904	bta-mir-2904-1/bta-mir-2904-2/bta-mir-2904-3	gggagcctcggttggcctc	881.659	2020.25
chi-miR-155-5p	chi-mir-155	ttaatgctaatcgtgataggggt	869.899	363.493
chi-miR-660	chi-mir-660	tacccattgcatatcggagctgt	854.634	840.342
chi-miR-145-5p	chi-mir-145	gtccagttttcccaggaatccct	814.379	698.302
chi-miR-148a-5p	chi-mir-148a	aaagttctgagacactccgact	777.29	705.191
chi-miR-145-3p	chi-mir-145	attcctggaaatactgttctt	760.328	1049.39
chi-miR-146a	chi-mir-146a	tgagaactgaattccataggtt	695.422	713.208
chi-miR-16b-5p	chi-mir-16b	tagcagcacgtaaatattgggg	686.15	367.125
chi-miR-320-3p	chi-mir-320	aaaagctgggttgagagggcga	666.361	603.483
chi-miR-140-3p	chi-mir-140	accacagggtagaaccacggac	658.22	477.476
mmu-miR-6236	mmu-mir-6236	gccgtcgccggcagtcagg	600.211	1186.17
chi-let-7d-5p	chi-let-7d	agaggtagtaggttgcatagtt	599.985	417.979
chi-miR-340-5p	chi-mir-340	ttataaagcaatgagactgatt	577.257	436.893
chi-miR-500-3p	chi-mir-500	atgcacctgggcaaggattct	523.658	526.827
chi-miR-15a-5p	chi-mir-15a	tagcagcacataatggtttgtgg	517.665	314.142
chi-let-7e-5p	chi-let-7e	tgaggtaggaggttgtatagtt	470.06	431.131
chi-miR-342-3p	chi-mir-342	tctcacacagaaatcgcaccca	429.692	317.649
bta-miR-142-3p	bta-mir-142	agtgtttcctactttatggatg	419.854	160.202
chi-miR-28-5p	chi-mir-28	aaggagctcacagtctattga	413.069	295.354
chi-miR-125b-3p	chi-mir-125b	acaagtcaggctcttgggacc	412.278	275.688
chi-miR-136-3p	chi-mir-136	atcatcgtctcaaatgagtct	400.518	385.037
chi-miR-21-3p	chi-mir-21	caacagcagtcgatgggctgt	378.129	98.9522
chrx_20560_mature@@ssc-miR-450b-5p	chrx_20560	attcaggaacatgttgcaaa	367.273	204.042
chi-miR-1307-5p	chi-mir-1307	tcgaccggacctcgacc	352.799	227.465
chi-miR-3431-3p	chi-mir-3431	atctagaggactgactgaaatt	330.636	199.032
chi-miR-497-5p	chi-mir-497	agcagcacactgtggtttgtac	323.626	243.748
chi-miR-409-3p	chi-mir-409	gaatgttgctcggtgaacccc	322.156	225.962
chi-miR-532-5p	chi-mir-532	catgccttgagtgtaggaccgt	314.806	245.627
chr18_13851_mature@@ssc-miR-339-5p	chr18_13851	gtgagctccaggaggacaggg	310.622	241.494
chi-miR-2284a	chi-mir-2284a	taaaagttcgttggggttttt	302.48	197.654
chi-miR-107-3p	chi-mir-107	agcagcattgtacagggctat	298.41	329.674
chi-miR-301a-3p	chi-mir-301a	cagtgcaatagtattgtcaaagc	287.667	108.221
chi-miR-128-3p	chi-mir-128	tcacagtgaaccggtctcttt	287.441	128.387
chi-miR-204-5p	chi-mir-204	ttccctttgtcatcctatgcct	285.745	371.635
chi-miR-221-3p	chi-mir-221	agctacattgtctgctgggttt	285.18	144.42
bta-miR-92b	bta-mir-92b	tattgcactcgtcccggcctcc	283.37	243.498
chi-miR-150	chi-mir-150	tctcccaacccttgtaccagtg	277.603	246.128
chr18_14188_mature@@bta-miR-769	chr18_14188	agctcagaacccggaggtctc	272.176	211.933
chr18_14004_mature@@hsa-miR-7977	chr18_14004	tggtgcgttggccgggaa	270.367	303.996
chr25_18238_mature@@bta-miR-484	chr25_18238	atcgggaggggactgagcctg	267.087	209.428
chi-miR-1271-5p	chi-mir-1271	cttggcacctagtaagtact	264.373	201.662
chi-miR-130a-3p	chi-mir-130a	cagtgcaatgttaaaagggca	259.85	302.744
chi-miR-30e-3p	chi-mir-30e	ctttcagtcggatgtttacag	250.578	179.617
bta-miR-452	bta-mir-452	tgtttgcagaggaaactgagac	246.847	144.545
chi-miR-1388-5p	chi-mir-1388	aggactgtccaacctgagaat	246.055	111.603
chi-miR-3431-5p	chi-mir-3431	cctcagtcagccttgtggatgt	245.377	175.609
chi-miR-17-5p	chi-mir-17	caaagtgcttacagtgcaggtagt	240.853	75.9051
chi-miR-106b-5p	chi-mir-106b	taaagtgctgacagtgcagat	239.836	116.739
chi-miR-20a-5p	chi-mir-20a	taaagtgcttatagtgcaggtag	238.253	78.285
chi-miR-222-3p	chi-mir-222	agctacatctggctactgggtctc	216.768	88.556
chi-miR-361-5p	chi-mir-361	ttatcagaatctccaggggtac	213.037	176.235
chi-miR-183	chi-mir-183	tatggcactggtagaattcact	203.086	119.745
chi-miR-19a	chi-mir-19a	tgtgcaaatctatgcaaaactga	199.128	76.2809
chi-miR-136-5p	chi-mir-136	actccatttgttttgatgatgg	195.623	167.217
chi-miR-374a-5p	chi-mir-374a	ttataatacaacctgataagt	193.361	206.798
mmu-miR-1928	mmu-mir-1928	agctacattgccagctc	174.025	339.068
chi-miR-582-5p	chi-mir-582	tacagttgttcaaccagttact	172.442	120.622
hsa-miR-4532	hsa-mir-4532	ccccggggagcccggcg	171.651	156.319
chr3_2406_mature@@bta-miR-1260b	chr3_2406	tggtggcagcggtggga	171.198	106.843
chi-miR-409-5p	chi-mir-409	aggttacccgagcaactttgcat	166.788	130.767
chi-miR-374a-3p	chi-mir-374a	cttatcaggttgtattgtaatt	157.968	157.823
chi-miR-421-3p	chi-mir-421	atcaacagacattaattgggcgc	155.933	101.708
chi-miR-214-3p	chi-mir-214	tacagcaggcacagacaggc	149.261	74.9031
chi-miR-181c-3p	chi-mir-181c	accatcgaccgttgagtggacc	145.982	87.1782
oar-miR-152	oar-mir-152	tcagtgcatgacagaacttgg	144.173	134.274
chi-miR-1343	chi-mir-1343	ctcctggggcccgcactctcgc	142.703	130.391
bta-miR-744	bta-mir-744	tgcggggctagggctaacagca	137.841	96.0713
chi-miR-3958-3p	chi-mir-3958	agatattgcacggttgatctct	132.978	109.724
chi-miR-15b-5p	chi-mir-15b	tagcagcacatcatggtttaca	132.413	49.9771
chi-miR-335-3p	chi-mir-335	tttttcattattgctcctgacc	127.437	98.5765
mmu-miR-6978-5p	mmu-mir-6978	aaggggtgagagagaagctggtg	125.854	275.563
chi-miR-196b	chi-mir-196b	taggtagtttcctgttgttgg	125.402	88.6812
bta-miR-2887	bta-mir-2887-1/bta-mir-2887-2	cgggaccggggtccggtgcg	124.498	307.128
chi-let-7b-3p	chi-let-7b	ctatacaacctactgccttcct	124.498	93.942
chi-let-7a-3p	chi-let-7a	ctatacaatctactgtctttcc	123.48	83.7963
chi-miR-144-3p	chi-mir-144	tacagtatagatgatgtac	122.688	47.7225
chr7_6034_mature@@ssc-miR-142-5p	chr7_6034	gtgctttatactttatg	120.427	91.8126
chi-miR-380-3p	chi-mir-380	tatgtaatgtggtccacgtct	120.314	106.468
chi-miR-410-3p	chi-mir-410	aatataacacagatggcctgt	119.522	100.581
chi-miR-197-3p	chi-mir-197	ttcaccaccttctccacccagc	113.642	96.9481
chi-miR-29c-3p	chi-mir-29c	tagcaccatttgaaattggtt	109.798	151.184
chr11_9889_star@@oar-miR-181a	chr11_9889	caccgacagcgttgaatgttcct	108.328	62.5027
chi-miR-34a	chi-mir-34a	tggcagtgtcttagctggttgt	107.875	36.0737
chi-miR-335-5p	chi-mir-335	tcaagagcaataacgaaaaat	107.536	81.7922
chi-miR-450-5p	chi-mir-450	ttttgcgatgtgttcctaat	107.536	72.5232
chi-miR-331-3p	chi-mir-331	cccctgggcctatcctagaac	103.126	76.7819
chr16_12726_star@@oar-miR-181a	chr16_12726	caccgacagcgttgaatgttcac	101.995	67.3877
chi-miR-106b-3p	chi-mir-106b	ccgcactgtgggtacttgct	99.8468	53.1085
chr11_9889_mature@@mmu-miR-181a-2-3p	chr11_9889	ggtacagtcaacggtcggtgg	98.716	131.143
chi-miR-194	chi-mir-194	tgtaacagcaactccatgtgga	97.3591	79.0365
chr15_11753_mature@@hsa-miR-4454	chr15_11753	tggtgccgtgactcgga	96.7937	182.122
chi-miR-542-3p	chi-mir-542	tgtgacagattgataactga	96.7937	94.1925
chi-miR-365-3p	chi-mir-365	taatgcccctaaaaatccttat	92.1576	58.8703
chr15_12153_mature@@bta-miR-2898	chr15_12153	tggtggagatgctgggg	91.8183	73.1495
chrx_20802_mature@@bta-miR-2284y	chrx_20802	aaaaaacccgaacgaactttt	91.7052	69.0161
chi-miR-30d-3p	chi-mir-30d	tttcagtcagatgtttgctgc	90.8006	90.0591
chr17_13517_mature@@bta-miR-2478	chr17_13517	tggtgtcagaagtggga	90.3483	69.3918
chi-miR-223-5p	chi-mir-223	tgtgtatttgacaagctgagttg	90.3483	1.25256
rno-miR-92a-3p	rno-mir-92a-1/rno-mir-92a-2	tattgcacttgtcccggcctg	90.0091	23.1724
mmu-miR-6240	mmu-mir-6240	ccaaagcatcgcgaaggcccacggcg	89.3306	176.987
chi-let-7d-3p	chi-let-7d	ctatacgacctgctgcctttc	88.3129	61.2502
chrx_20468_mature@@bta-miR-652	chrx_20468	gcacaaccctagtggcgccat	88.0868	104.589
chi-miR-1388-3p	chi-mir-1388	atctcaggttcgtcagcccgca	86.1645	46.2195
chr15_12147_mature@@bta-miR-2898	chr15_12147	tggtggagatgctgggg	85.9383	73.7758
chi-miR-361-3p	chi-mir-361	tcccccaggtgtgattctgatt	84.8076	75.1536
chi-miR-1839	chi-mir-1839	aaggtagacagaacaggtcttg	84.2422	66.2604
hsa-miR-210-3p	hsa-mir-210	ctgtgcgtgtgacagcggctga	83.4506	165.588
chi-miR-133a-3p	chi-mir-133a	tttggtccccttcaaccagctgt	83.2245	89.9338
chi-miR-3959-5p	chi-mir-3959	ggttgatcagagaacatacatt	83.2245	80.9154
chi-miR-424-5p	chi-mir-424	cagcagcaattcatgttttga	81.1891	59.6219
chrx_20467_mature@@bta-miR-652	chrx_20467	gcacaaccctagtggcgccat	80.2845	103.837
bta-miR-574	bta-mir-574	tgagtgtgtgtgtgtgagtgtgtg	78.9276	28.1826
bta-miR-1434-3p	bta-mir-1434	gaagaaatctaaggtctgagg	77.9099	66.8867
chr1_163_mature@@bta-miR-6529b	chr1_163	actctgcgcctctgatctct	74.7437	41.7102
chi-miR-425-5p	chi-mir-425	aatgacacgatcactcccgttga	73.3868	41.084
bta-miR-210	bta-mir-210	actgtgcgtgtgacagcggctga	73.0476	47.2215
chr21_15984_mature@@bta-miR-2284h-5p	chr21_15984	cccaaaagttcgttcgggtt	71.4645	46.3447
chi-miR-29b-3p	chi-mir-29b	tagcaccatttgaaatcagt	68.4114	58.4945
bta-miR-139	bta-mir-139	tctacagtgcacgtgtctccagt	67.9591	72.0222
bta-miR-185	bta-mir-185	tggagagaaaggcagttcctga	67.733	56.8662
chr4_3570_mature@@bta-miR-2898	chr4_3570	tggtggagatgctgggg	67.2807	37.3263
chi-miR-130b-3p	chi-mir-130b	cagtgcaatgatgaaagggcat	67.1676	25.3017
hsa-miR-4792	hsa-mir-4792	cggtgagcgctcgctggc	66.8284	140.161
ssc-miR-664-3p	ssc-mir-664	tattcatttatctcccagcctaca	65.8107	71.0201
chrx_20169_mature@@bta-miR-2284y	chrx_20169	tgaaaaacccgaacgaactttt	65.0191	42.4618
hsa-miR-3607-3p	hsa-mir-3607	actgtaaacgctttctgatg	64.793	34.3201
rno-miR-185-3p	rno-mir-185	tttcctctggtccttctct	64.3407	137.531
chi-miR-148b-5p	chi-mir-148b	gaagttctgttatacactcaggc	61.6268	50.1024
chi-miR-17-3p	chi-mir-17	actgcagtgaaggcacttgtagca	61.2876	28.8089
chi-miR-196a	chi-mir-196a	taggtagtttcatgttgttgg	60.7222	60.3734
chi-miR-665	chi-mir-665	accagtaggccgaggcccct	60.7222	55.8642
chi-miR-221-5p	chi-mir-221	acctggcatacaatgtagatt	60.2699	26.1785
chi-miR-195-5p	chi-mir-195	tagcagcacagaaatgttgg	60.1568	49.4761
chi-miR-99a-3p	chi-mir-99a	caagctcgcttctatgggtctgt	59.0261	43.4638
chr8_7061_mature@@ssc-miR-32	chr8_7061	caacttagtaatgtgcaat	58.2345	52.357
chi-miR-338-3p	chi-mir-338	tccagcatcagtgattttgtt	56.6515	91.9379
chi-miR-378-5p	chi-mir-378	ctcctgactccaggtcctgtgt	55.6338	52.4823
chi-miR-369-3p	chi-mir-369	aataatacatggttgatcttt	54.8422	56.8662
chi-miR-379-5p	chi-mir-379	tggtagactatggaacgtagg	53.033	50.6034
rno-miR-203b-5p	rno-mir-203b	agtggtcctaaacatttcac	52.0153	35.1969
chrx_20113_mature@@bta-miR-2284y	chrx_20113	taaaaacccgaacgaactttt	51.6761	35.5727
chr20_15721_mature@@bta-miR-2478	chr20_15721	tggtgtcagaagtggga	51.2238	41.4597
chi-miR-374b-5p	chi-mir-374b	atataatacaacctgctaagtg	50.7715	48.2236
chi-miR-143-5p	chi-mir-143	ggtgcagtgctgcatctctgg	50.6584	46.47
chi-miR-708-3p	chi-mir-708	catctagactgtgagcttctaga	49.5276	36.5747
bta-miR-2898	bta-mir-2898	tggtggagatgccgggga	49.4145	40.3324
chi-miR-191-3p	chi-mir-191	ctgcgcttggatttcgttccc	48.5099	21.6693
rno-miR-203a-3p	rno-mir-203a	gtgaaatgtttaggaccactag	47.2661	31.314
chr10_8338_mature@@bta-miR-2284h-5p	chr10_8338	cccaaaagttcgttcgggtt	46.9269	33.9444
chi-miR-9-5p	chi-mir-9	tctttggttatctagctgtatga	46.7007	5.76178
chi-miR-30f-3p	chi-mir-30f	ctgggaggaggctgtttactct	46.1353	39.2051
chi-miR-190a-5p	chi-mir-190a	tgatatgtttgatatattaggtt	46.1353	29.8109
chi-miR-487b-3p	chi-mir-487b	aatcgtacagggtcatccactt	44.8915	48.0983
bta-miR-193a-3p	bta-mir-193a	aactggcctacaaagtcccagt	44.8915	30.0614
chi-miR-1296	chi-mir-1296	ttagggccctggctccatctcc	44.0999	32.4413
chi-miR-432-5p	chi-mir-432	tcttggagtaggtcattgggtgg	43.8738	30.0614
bta-miR-1246	bta-mir-1246	aatggatttttggagcagg	42.2907	30.9382
chr17_13485_mature@@bta-miR-2478	chr17_13485	tggtgtcagaagtggga	41.7253	31.9403
chi-miR-328-3p	chi-mir-328	ctggccctctctgcccttccgt	41.6122	36.8253
chi-miR-296-3p	chi-mir-296	agggttgggcggaggctttcct	41.273	21.6693
hsa-miR-4508	hsa-mir-4508	gcggggctgggcgcgcg	40.7076	99.829
chi-miR-33b-5p	chi-mir-33b	gtgcattgctgttgcattg	39.2376	63.5048
chi-miR-144-5p	chi-mir-144	tgggatatcatcatatactgt	38.2199	14.1539
chr17_13486_mature@@bta-miR-2478	chr17_13486	tggtgtcagaagtggga	37.8807	32.0655
chi-miR-345-3p	chi-mir-345	ccctgaactaggggtctggagg	37.7676	23.0471
hsa-miR-6087	hsa-mir-6087	tgaggcgggggggcgagc	37.5415	77.6587
ssc-miR-4332	ssc-mir-4332	cacggccgccgccgggcgcc	36.6369	94.0672
chi-miR-493-3p	chi-mir-493	tgaaggtctactgtgtgccagg	35.9584	49.4761
chr4_3204_mature@@ssc-miR-885-5p	chr4_3204	agaggcagggtagtgtaatgg	35.5061	65.6341
hsa-miR-4700-5p	hsa-mir-4700	tctggggatgaggacagtgtgt	35.393	87.6792
rno-miR-486	rno-mir-486	tcctgtactgagctgccccgag	35.393	20.041
chi-miR-96	chi-mir-96	tttggcactagcacatttttg	34.4884	23.1724
chr11_9250_mature@@bta-miR-2478	chr11_9250	tggtgtcagaagtggga	34.1492	34.6959
ssc-miR-664-5p	ssc-mir-664	caggctaggagaagtgattggat	33.5838	38.2031
chr17_13516_mature@@bta-miR-2478	chr17_13516	tggtgtcagaagtggga	33.5838	29.8109
chi-miR-493-5p	chi-mir-493	ttgtacatggtaggctttcatt	33.4707	35.0717
chi-miR-18a-5p	chi-mir-18a	taaggtgcatctagtgcagatag	33.3576	12.6509
chi-miR-455-5p	chi-mir-455	tatgtgcctttggactacatcg	33.1315	28.5584
chr16_12726_mature@@rno-miR-3570	chr16_12726	ggtacaatcaacggtcgatgg	32.34	17.7864
chi-miR-628-5p	chi-mir-628	atgctgacatatttactagaggg	31.6615	16.2833
chr4_3277_mature@@bta-miR-2285ad	chr4_3277	aagaaaaacccaaatgaacttt	31.5484	5.01024
chi-miR-1307-3p	chi-mir-1307	actcggcgtggcgtcggtcgtgg	31.2092	14.5297
chi-miR-345-5p	chi-mir-345	gctgactcctagtccagtgct	30.3046	32.4413
chi-miR-381	chi-mir-381	tatacaagggcaagctctctgt	29.9653	53.6096
chi-miR-671-3p	chi-mir-671	tccggttctcagggctccacc	29.6261	26.1785
bta-miR-664b	bta-mir-664b	tattcatttatctcccagcctac	29.513	29.0594
chi-miR-195-3p	chi-mir-195	ccaatattggctgtgctgctc	29.4	34.6959
chi-miR-146b-3p	chi-mir-146b	tgccctagggactcagttctggt	28.4953	52.9833
chi-miR-98-3p	chi-mir-98	ctatacaacttactactttccc	28.4953	21.2935
chi-miR-340-3p	chi-mir-340	tccgtctcagttactttatagc	28.3823	24.8007
chr1_680_star@@bta-miR-2285ad	chr1_680	aagttcatttgggtttttcta	27.3646	4.00819
chi-miR-504	chi-mir-504	agaccctggtctgcactctgt	27.2515	25.6775
chrx_20143_star@@bta-miR-6119-3p	chrx_20143	agagtaaaaaatgatttgcta	27.2515	14.5297
chi-miR-7-5p	chi-mir-7	tggaagactagtgattttgttgtt	26.573	14.4044
chi-miR-218	chi-mir-218	ttgtgcttgatctaaccatgt	25.7815	22.1703
chr7_6188_mature@@ssc-miR-24-1-5p	chr7_6188	actgtgtttcagctcagtaggca	25.4423	15.4065
chi-miR-369-5p	chi-mir-369	agatcgaccgtgttatattcg	25.2161	23.6734
chi-let-7f-3p	chi-let-7f	ctatacaatctattgccttccc	25.2161	15.0307
mmu-miR-6412	mmu-mir-6412	tcgaaaccatcctcagctacta	25.103	33.9444
chi-miR-2284e	chi-mir-2284e	aaaacttgaatgaactctttgg	25.103	18.5379
chi-miR-214-5p	chi-mir-214	tgcctgtctacacttgctgtgc	24.5377	14.5297
chi-miR-454-3p	chi-mir-454	tagtgcaatattgcttatagggt	24.1984	8.76792
chi-miR-2284d	chi-mir-2284d	gaaacctgaacaaactttttgg	23.9723	26.1785
mmu-miR-5126	mmu-mir-5126	gcgggcggggccgggggcgggg	23.0677	23.2976
mmu-miR-6937-5p	mmu-mir-6937	tagctgtaagggctgggtctgtgt	22.9546	53.7348
hsa-miR-5701	hsa-mir-5701-1/hsa-mir-5701-2/hsa-mir-5701-3	ttattgtcacgttctgatt	22.7284	19.1642
chi-miR-3432-5p	chi-mir-3432	tgcgggatctttagttgtggcg	21.9369	21.043
chi-miR-27b-5p	chi-mir-27b	agagcttagctgattggtgaac	21.9369	16.0328
chr22_16519_mature@@hsa-miR-4492	chr22_16519	ggcgcgagcccagcccc	21.8238	53.7348
chi-miR-376c-3p	chi-mir-376c	aacatagaggaaattccacgt	21.7107	26.6795
chi-miR-130b-5p	chi-mir-130b	actctttccctgttgcactact	21.7107	8.39215
chi-miR-193b-3p	chi-mir-193b	aactggcccacaaagtcccgct	21.5977	13.9034
chi-miR-193a	chi-mir-193a	aactggcccacaaagtccc	21.4846	14.7802
chi-miR-326-3p	chi-mir-326	cctctgggcccttcctccagc	21.3715	16.9096
chi-miR-411a-3p	chi-mir-411a	tatgtaacacggtccactaac	21.1454	21.9198
chi-miR-127-5p	chi-mir-127	gaagctcagagggctctgattc	20.8061	13.9034
rno-miR-143-3p	rno-mir-143	tgagatgaagcactgtagctca	20.58	23.0471
bta-miR-193a-5p	bta-mir-193a	tgggtctttgcgggcgagatga	20.2407	13.4024
chi-miR-379-3p	chi-mir-379	tatgtaacatggtccactaac	20.1277	15.657
chi-miR-363-3p	chi-mir-363	aattgcacggtatccatctgcg	20.1277	15.0307
chi-miR-758	chi-mir-758	tttgtgacctggtccactaacc	19.9015	18.2874
chi-miR-455-3p	chi-mir-455	gcagtccatgggcatatacact	19.9015	14.4044
chi-miR-135a	chi-mir-135a	tatggctttttattcctatgtga	19.7884	29.9362
chr16_12705_star@@mmu-miR-205-3p	chr16_12705	cttcactccactgaaatctgg	18.5446	17.9116
bta-miR-1247-5p	bta-mir-1247	acccgtcccgtgcgtccccgga	18.5446	9.89522
chi-miR-7-3p	chi-mir-7	aacaaatcacagtctgccata	18.4315	10.772
chi-miR-34c-5p	chi-mir-34c	aggcagtgtagttagctgattgc	17.8661	16.4085
ssc-miR-7134-3p	ssc-mir-7134	atgcggaacctgcggatacgg	17.8661	12.5256
ssc-miR-7134-5p	ssc-mir-7134	atgtccgcgggttccctatcc	17.8661	8.2669
bta-miR-132	bta-mir-132	taacagtctacagccatggtcg	17.753	6.51331
chi-miR-15b-3p	chi-mir-15b	cgaatcattatttgctgctct	17.753	5.01024
chi-miR-22-5p	chi-mir-22	agttcttcagtggcaagcttt	17.64	13.6529
chi-miR-532-3p	chi-mir-532	cctcccacacccaaggcttgc	17.64	12.9014
hsa-miR-7641	hsa-mir-7641-1/hsa-mir-7641-2	ttgatctcggaagctaagc	17.4138	31.9403
chi-miR-330-5p	chi-mir-330	tctctgggcctgtgtcttag	17.4138	10.772
chi-miR-215-5p	chi-mir-215	atgacctatgaattgacagac	17.3007	21.043
chi-miR-30c-3p	chi-mir-30c	ctgggagagggttgtttactc	17.0746	12.4003
chr8_7185_mature@@ssc-miR-31	chr8_7185	cagctatgccagcatcttgcc	16.9615	6.88908
bta-miR-3613a	bta-mir-3613a	tgttgtacttttttttttgttc	16.8484	12.7761
mmu-miR-3968	mmu-mir-3968	cgaatcccactccagacacca	16.7354	7.76587
bta-miR-1434-5p	bta-mir-1434	gtacatgatgactaaaatttct	16.6223	23.6734
chi-miR-485-5p	chi-mir-485	agaggctggccgtgatgaattc	16.6223	15.2812
chi-miR-33a-5p	chi-mir-33a	gtgcattgtagttgcattgc	16.3961	13.4024
chi-miR-101-5p	chi-mir-101	tcagttatcacagtgctgatgc	16.17	22.5461
chi-miR-181d	chi-mir-181d	aacattcattgttgtcggtgggt	16.17	10.1457
chi-let-7i-3p	chi-let-7i	ctgcgcaagctactgccttgct	16.0569	18.0369
chi-miR-301b	chi-mir-301b	cagtgcaatgatattgtcaaagc	15.8307	4.38396
bta-miR-4286	bta-mir-4286-1/bta-mir-4286-2	accccactcctggtacc	15.6046	11.6488
chr28_19408_mature@@ssc-miR-574	chr28_19408	ttgtgggtgtgtgcatgagtgt	15.6046	10.6468
chr8_7186_mature@@ssc-miR-31	chr8_7186	cagctatgccagcatcttgcc	15.6046	7.01434
hsa-miR-3615	hsa-mir-3615	tctctcggctcctcgcggctc	15.2654	25.427
chi-miR-1249	chi-mir-1249	acgcccttcccccccttcttca	15.1523	12.4003
chr20_15759_mature@@ssc-miR-486	chr20_15759	gggcagctcaggacagg	15.0392	6.13754
chi-miR-147-3p	chi-mir-147	gtgtgcggaaatgcttct	14.9261	4.2587
chi-miR-877-5p	chi-mir-877	gtagaggagatggcgcagggg	14.8131	7.26485
bta-miR-677	bta-mir-677	ctcactgatgagcagcttctgac	14.7	35.8232
chr18_14209_mature@@bta-miR-2478	chr18_14209	tggtgtcaggagtggga	14.5869	12.9014
chi-miR-331-5p	chi-mir-331	tctaggtatggtcccagggat	14.4738	13.4024
chi-miR-329b-3p	chi-mir-329b	aacacacctggttaacctct	14.4738	10.6468
chi-miR-140-5p	chi-mir-140	cagtggttttaccctatggtag	14.3607	12.1498
chi-miR-29c-5p	chi-mir-29c	tgaccgatttctcctggtgttca	14.3607	12.0246
chi-miR-424-3p	chi-mir-424	caaaacgtgaggcgctgctat	14.3607	10.3962
chi-miR-502b-3p	chi-mir-502b	atccacctgggcaaggattctgaa	14.2477	13.4024
chi-miR-26b-3p	chi-mir-26b	cctgttctccattacttggctc	14.1346	6.51331
chr20_15760_mature@@ssc-miR-486	chr20_15760	gggcagctcaggacagg	14.1346	5.26075
chr29_19534_mature@@bta-miR-2285n	chr29_19534	tccaaaaagttcattcgggtt	13.7954	15.156
chi-miR-874-3p	chi-mir-874	ctgccctggcccgagggaccgac	13.5692	15.5317
bta-miR-29c	bta-mir-29c	tagcaccatttgaaatcggtta	13.1169	18.4126
mmu-miR-1957a	mmu-mir-1957a	cagtggtagagcatatgac	13.1169	14.9055
hsa-miR-4750-5p	hsa-mir-4750	ctcgggcggaggtggttgagtg	12.7777	19.6652
chi-miR-500-5p	chi-mir-500	taatccttgctacctgggtgaga	12.7777	12.4003
chi-miR-27a-5p	chi-mir-27a	agggcttagctgcttgtgagca	12.6646	3.38191
hsa-miR-4687-5p	hsa-mir-4687	cagccctcctcccgcacccaaa	12.5515	20.4167
chi-miR-374b-3p	chi-mir-374b	cttatcaggttgtattatcatt	12.3254	12.5256
chrx_20599_mature@@bta-miR-2285f	chrx_20599	acaaaaagttcattcaggtt	12.3254	9.01843
chi-miR-655	chi-mir-655	ataatacatggttaacctctct	12.2123	15.657
hsa-miR-3195	hsa-mir-3195	cgcgccgggcccgggtt	12.0992	21.1683
bta-miR-2479	bta-mir-2479	agtttgtattgtttcttttg	11.6469	20.041
chr5_4297_mature@@bta-miR-2478	chr5_4297	tggtgtcaggagtggga	11.6469	8.14164
mmu-miR-5112	mmu-mir-5112	tagctcagcgggagagcac	11.5338	9.51946
chr5_4298_mature@@bta-miR-2478	chr5_4298	tggtgtcaggagtggga	11.3077	9.89522
chi-miR-362-5p	chi-mir-362	aatccttggaacctaggtgtgagt	11.1946	10.3962
hsa-miR-4454	hsa-mir-4454	ggatccgagtcacggcacca	11.0815	13.7782
chi-miR-494	chi-mir-494	tgaaacatacacgggaaacctct	11.0815	9.51946
chi-miR-3955-5p	chi-mir-3955	tttgatggctgatcctctcact	11.0815	5.88703
mmu-miR-6238	mmu-mir-6238	ttattagtcagtggaggaaatg	10.9684	21.9198
chi-let-7g-3p	chi-let-7g	ctgtacaggccactgccttgcc	10.9684	7.51536
hsa-miR-1261	hsa-mir-1261	atggataaggctttggctt	10.8554	3.50717
chi-miR-324-5p	chi-mir-324	cgcatcccctagggcattggtgt	10.6292	5.1355
bta-miR-2484	bta-mir-2484	gagctatgatgactttgattgcat	10.5161	12.2751
chi-miR-545-5p	chi-mir-545	ctcagtaaatgtttattggat	10.5161	6.38806
chi-miR-25-5p	chi-mir-25	aggcggagacttgggcaattgct	10.5161	4.50922
chi-miR-10b-3p	chi-mir-10b	acagattcgattctaggggaat	9.95075	13.5276
hsa-miR-3976	hsa-mir-3976	tatagagagcaggaagattaatgt	9.83768	21.043
chi-miR-1	chi-mir-1	tggaatgtaaagaagtatgtat	9.7246	22.6713
chi-miR-499-5p	chi-mir-499	ttaagacttgcagtgatgttt	9.61152	9.01843
hsa-miR-6820-3p	hsa-mir-6820	tgtgacttctcccctgccacag	9.61152	5.51126
chrx_20467_star@@ssc-miR-652	chrx_20467	tggcaccctctcctagggttgtgca	9.49845	14.7802
chi-miR-376b-3p	chi-mir-376b	atcatagaggaaaatccat	9.38537	12.7761
chi-miR-154b-5p	chi-mir-154b	agaggtcttccatggtgcattc	9.15922	9.64471
bta-miR-339a	bta-mir-339a	tccctgtcctccaggagctcac	9.15922	7.01434
chr7_6026_mature@@bta-miR-2285f	chr7_6026	acaaaaagttcattcaggtt	9.04614	7.76587
mmu-miR-6239	mmu-mir-6239	tagcgttggatcactcggtg	8.93306	16.0328
hsa-miR-663a	hsa-mir-663a	aggcggggcgccgcgggaccgc	8.93306	15.5317
chr18_14062_mature@@bta-miR-138	chr18_14062	cggcctgattcacaacaccagc	8.93306	3.63242
chr25_17919_mature@@bta-miR-1842	chr25_17919	tgagccgacctcgcagagcca	8.81999	4.2587
chi-miR-412-5p	chi-mir-412	tggtcgaccagttggaaagtaat	8.70691	5.76178
chi-miR-190a-3p	chi-mir-190a	ctatatatcaaacatattcct	8.70691	5.1355
chi-miR-505-3p	chi-mir-505	tcaacacttgctggtttcctct	8.70691	4.63447
hsa-miR-4705	hsa-mir-4705	tcaatcacttggtaattgctgt	8.70691	3.75768
chi-miR-323b	chi-mir-323b	cacaatacacggtcggcctct	8.59383	10.271
chi-miR-18a-3p	chi-mir-18a	actgccctaagtgctccttctgg	8.59383	2.63038
oar-miR-299-5p	oar-mir-299	tggtttaccgtcccacatacat	8.48076	10.6468
bta-miR-2424	bta-mir-2424	agatctttggtaatctgatggct	8.48076	7.76587
chi-miR-92a-5p	chi-mir-92a	aggttgggatcagttgcaatgct	8.36768	3.50717
chi-miR-495-3p	chi-mir-495	aaacaaacatggtgcacttctt	8.2546	7.76587
bta-miR-2440	bta-mir-2440	tgcagtgatgagaccctgga	8.2546	7.64062
chr22_16622_mature@@bta-miR-138	chr22_16622	cggcctgattcacaacaccagc	8.2546	5.51126
chr25_18087_mature@@bta-miR-1260b	chr25_18087	tttggtggcagtggtggga	8.2546	4.13345
hsa-miR-4419a	hsa-mir-4419a	tgagggaggagactgca	8.14153	21.1683
chr6_5429_mature@@bta-miR-1260b	chr6_5429	aggtggcagcggtgggat	8.14153	7.01434
chrx_20797_star@@bta-miR-2284y	chrx_20797	aaaagttcgtttgggtttttct	8.14153	6.01229
chi-miR-671-5p	chi-mir-671	aggaagccctggaggggctggagg	8.14153	4.63447
chr18_13908_mature@@bta-miR-2285aa	chr18_13908	ggccaaaaagttcgttccagtt	8.14153	4.38396
chi-miR-330-3p	chi-mir-330	caaagcacacggcctgcagaga	8.14153	3.75768
oar-miR-26a	oar-mir-26a	ttcaagtaatccaggataggct	8.14153	3.63242
mmu-miR-7672-5p	mmu-mir-7672	cggtggacttgacagcgggcga	8.02845	13.2771
chi-miR-708-5p	chi-mir-708	aaggagcttacaatctagctggg	8.02845	10.772
chi-miR-3432-3p	chi-mir-3432	cagcaactaaagatccctcagg	8.02845	5.1355
chi-miR-542-5p	chi-mir-542	tcggggatcatcatgtcacgaga	7.91537	5.51126
chrx_20138_mature@@hsa-miR-1277-5p	chrx_20138	atacgtacatatatatatat	7.91537	3.75768
bta-miR-6516	bta-mir-6516	tttgcagtaacaggtgtgaac	7.8023	9.3942
chr8_6798_mature@@hsa-miR-1277-5p	chr8_6798	atacgtacatatatatatat	7.57614	6.76382
ssc-miR-29c	ssc-mir-29c	tagcaccatttgaaatcggtta	7.57614	6.38806
chr2_1451_mature@@bta-miR-2285aa	chr2_1451	ggccaaaaagttcgttccagtt	7.57614	3.63242
chr4_3277_star@@bta-miR-2284z	chr4_3277	aagtttgtttggatttttccct	7.46307	6.01229
hsa-miR-4287	hsa-mir-4287	tctcccttgagggcacttt	7.34999	17.0348
bta-miR-760-5p	bta-mir-760	cccctcagtccaccagagcccg	7.34999	16.7843
chr20_15469_star@@bta-miR-2285ad	chr20_15469	agttcatttgggtttttcca	7.34999	8.51741
chi-miR-338-5p	chi-mir-338	aacaatatcctggtgctgagt	7.23691	9.76997
chi-miR-376e-3p	chi-mir-376e	aacatagaggaaaatccacatt	7.23691	9.14369
chi-miR-382-5p	chi-mir-382	gaagttgttcgtggtggattcg	7.23691	5.51126
chrx_20169_star@@bta-miR-2285u	chrx_20169	aaatttcgtttgggtttttcca	7.23691	4.2587
rno-miR-1949	rno-mir-1949	tataccaggatgtcagcatagtt	7.23691	2.75563
hsa-miR-8052	hsa-mir-8052	cgggactgtagagggcatgagc	7.12384	16.659
chr4_3282_mature@@bta-miR-2285r	chr4_3282	tcaaaaagttcatcaaggttt	7.12384	2.88089
hsa-miR-4634	hsa-mir-4634	cggcgcgaccggcccgggg	7.01076	15.657
hsa-miR-6872-3p	hsa-mir-6872	cccatgcctcctgccgcggtc	7.01076	15.4065
chi-miR-24-5p	chi-mir-24	gtgcctactgagctgatatc	7.01076	6.01229
chi-miR-324-3p	chi-mir-324	actgccccaggtgctgctggg	7.01076	5.63652
bta-miR-218	bta-mir-218-2/bta-mir-218-1	ttgtgcttgatctaaccatgtg	6.89768	16.4085
chrx_20475_mature@@bta-miR-2285f	chrx_20475	acaaaaagttcattcaggtt	6.89768	7.51536
chi-miR-362-3p	chi-mir-362	aacacacctattcaaggattc	6.89768	6.63857
hsa-miR-6131	hsa-mir-6131	ggctggtcagatgggagtg	6.7846	21.544
bta-miR-4449	bta-mir-4449	cgtcccggggccgctcgaggca	6.7846	9.14369
oar-miR-299-3p	oar-mir-299	tatgtgggacggtaaaccacaa	6.7846	7.64062
hsa-miR-6814-3p	hsa-mir-6814	actcgcatccttcccttggcag	6.67153	13.7782
hsa-miR-378d	hsa-mir-378d-2/hsa-mir-378d-1	actggacttggagtcagaaa	6.67153	4.38396
chi-miR-376a	chi-mir-376a	gtagattctccttctatgagt	6.67153	3.88294
hsa-miR-762	hsa-mir-762	ggggctggggccggggccgagc	6.55845	18.9137
mmu-miR-6516-3p	mmu-mir-6516	tcatgtatgatactgcaaacag	6.55845	11.273
hsa-miR-3610	hsa-mir-3610	gaatcggaaaggaggcgccg	6.55845	10.0205
hsa-miR-4715-5p	hsa-mir-4715	aagttggctgcagttaaggtgg	6.44537	12.2751
rno-miR-26a-5p	rno-mir-26a	ttcaagtaatccaggataggct	6.3323	5.63652
chi-miR-29a-5p	chi-mir-29a	actgatttcttttggtgttca	6.21922	3.88294
mmu-miR-7021-5p	mmu-mir-7021	ataggagttgattacagagcaa	6.10614	2.12935
chr10_8234_mature@@bta-miR-2285f	chr10_8234	caaaaagttcattcagggctt	5.99307	7.89113
chi-miR-188-5p	chi-mir-188	catcccttgcatggtggaggg	5.99307	3.63242
chi-miR-449a-5p	chi-mir-449a	tggcagtgtattgttagctgg	5.99307	1.37782
chi-miR-153	chi-mir-153	ttgcatagtcacaaaagtgatc	5.99307	1.1273
hsa-miR-3197	hsa-mir-3197	ggaggcgcaggctcggaaaggcg	5.87999	15.657
chr13_11043_mature@@bta-miR-2285f	chr13_11043	tcaaaaaagttcattcaggttt	5.87999	3.75768
chr5_3988_mature@@bta-miR-2285f	chr5_3988	acaaaaagttcattcaggtt	5.76691	6.2628
chi-miR-2284b	chi-mir-2284b	tgaaaagtttgttcgggtta	5.76691	4.50922
hsa-miR-339-5p	hsa-mir-339	tccctgtcctccaggagctcacg	5.65384	8.39215
chi-miR-497-3p	chi-mir-497	tccaaaccacactgtgatgtt	5.65384	4.75973
hsa-miR-5100	hsa-mir-5100	ttcagatcccagcggtgcctct	5.42768	6.38806
chr19_14842_mature@@bta-miR-2285ad	chr19_14842	ggccaaaaagttcatttgg	5.42768	5.51126
chi-miR-425-3p	chi-mir-425	catcgggaatgtcgtgtccgcc	5.42768	4.13345
hsa-miR-4531	hsa-mir-4531	atggagaaggcttctga	5.42768	0.501024
chi-miR-224-3p	chi-mir-224	aaatggtaccctagtgactaca	5.31461	8.14164
chr8_6983_mature@@bta-miR-1260b	chr8_6983	aggtggcagcggtgggat	5.31461	2.88089
chi-miR-16b-3p	chi-mir-16b	accaatattattgtgctgcttt	5.31461	2.50512
bta-miR-212	bta-mir-212	accttggctctagactgcttact	5.31461	2.12935
chi-let-7e-3p	chi-let-7e	ctatacggcctcctagctttcc	5.20153	6.51331
chi-miR-382-3p	chi-mir-382	aatcattcacggacaacactt	5.20153	4.88498
bta-miR-149-5p	bta-mir-149	tctggctccgtgtcttcactccc	5.20153	3.25666
hsa-miR-6715b-3p	hsa-mir-6715b	ctcaaaccggctgtgcctgtgg	5.08845	17.0348
hsa-miR-7704	hsa-mir-7704	cggggtcggcggcgacgtg	4.97538	8.76792
chi-miR-128-5p	chi-mir-128	cggggccgtagcactgtctgaga	4.97538	1.75358
chr21_16257_mature@@oar-miR-370-3p	chr21_16257	accaggttccaccccagcagg	4.8623	3.25666
ssc-miR-9857-5p	ssc-mir-9857	tgttgggactgtgtttggcatc	4.8623	2.0041
chr1_680_mature@@bta-miR-2285ae	chr1_680	agaaaaaccgaaatgaacttt	4.74922	4.2587
rno-miR-871-5p	rno-mir-871	tattcagattggtgccggtcacat	4.74922	0
hsa-miR-6724-5p	hsa-mir-6724-1/hsa-mir-6724-2/hsa-mir-6724-3/hsa-mir-6724-4	ctgggcccgcggcgggcgtgggg	4.63615	7.64062
chi-miR-2284c	chi-mir-2284c	aaaatctaagtgaactttttgg	4.63615	5.26075
chi-miR-1185-5p	chi-mir-1185	agaggataccctttgtatgt	4.52307	3.75768
ssc-miR-378	ssc-mir-378-1/ssc-mir-378-2	actggacttggagtcagaaggc	4.52307	3.50717
rno-miR-146b-5p	rno-mir-146b	tgagaactgaattccataggctgt	4.52307	2.12935
chr2_1173_mature@@bta-miR-2355-5p	chr2_1173	tattgtccattgtatctgggga	4.40999	4.38396
hsa-miR-4750-3p	hsa-mir-4750	cctgacccaccccctcccgcag	4.29692	6.51331
chi-miR-211	chi-mir-211	ttccctttgtcatcctttgccc	4.29692	5.26075
chi-miR-3959-3p	chi-mir-3959	tgtatgtcaactgatccacagt	4.29692	3.88294
chi-miR-99b-3p	chi-mir-99b	caagctcgtgtctgtgggtc	4.29692	2.0041
mmu-miR-106a-3p	mmu-mir-106a	actgcagtgccagcacttcttac	4.18384	9.76997
hsa-miR-1915-3p	hsa-mir-1915	ccccagggcgacgcggcggg	3.95769	8.51741
chr8_7295_mature@@bta-miR-2285c	chr8_7295	ccaaaagtttgttcaggtttt	3.95769	8.39215
hsa-miR-6849-3p	hsa-mir-6849	accagcctgtgtccacctccag	3.95769	4.00819
chr13_10979_mature@@bta-miR-2478	chr13_10979	tttggtgtcaggagtggga	3.95769	3.38191
chr18_13908_star@@bta-miR-2285e	chr18_13908	acctgaacgaacttttgattgtca	3.95769	3.00614
ssc-miR-186	ssc-mir-186	caaagaattctccttttgggctt	3.95769	2.37986
bta-miR-7859	bta-mir-7859	aaaaactggcagcttcatgtaa	3.95769	2.12935
bta-miR-2478	bta-mir-2478	gtatcccacttctgacacca	3.95769	1.87884
mmu-miR-8098	mmu-mir-8098	gctatggtcgctggctcccaa	3.84461	8.64266
mmu-miR-6383	mmu-mir-6383	taaagtgctgtgtcacggaca	3.84461	7.89113
bta-miR-378	bta-mir-378-1/bta-mir-378-2	actggacttggagtcagaaggc	3.84461	3.38191
hsa-miR-429	hsa-mir-429	taatactgtctggtaaaaccgt	3.84461	1.50307
chi-miR-450-3p	chi-mir-450	attgggaacattttgcat	3.84461	1.37782
bta-miR-2889	bta-mir-2889	gtccccggggctcccgccggc	3.73153	5.76178
chi-miR-106a-5p	chi-mir-106a	aaaagtgcttacagtgcaggtagc	3.73153	3.63242
hsa-miR-4517	hsa-mir-4517	aaatatgatgaaactcacagctgag	3.73153	3.25666
chi-miR-20a-3p	chi-mir-20a	actgcattatgagcacttaaa	3.73153	1.62833
chr10_8879_star@@bta-miR-2285f	chr10_8879	aaaagttcattcaggtttttct	3.73153	1.50307
chr6_5660_mature@@bta-miR-2284ab	chr6_5660	gaaaaacccaaccaaactttt	3.61846	3.88294
mmu-let-7j	mmu-let-7j	tgaggtattagtttgtgctgttat	3.61846	2.75563
bta-miR-339b	bta-mir-339b	tccctgtcctccaggagctc	3.61846	1.50307
mmu-miR-8112	mmu-mir-8112	tctccgccacctccaccgca	3.61846	1.00205
hsa-miR-1273g-5p	hsa-mir-1273g	ggtggttgaggctgcagtaagt	3.50538	6.63857
chi-miR-93-3p	chi-mir-93	actgctgagccagcacttcccga	3.50538	2.37986
chr6_5030_mature@@bta-miR-2285e	chr6_5030	tcaaaaagttagttcaggttt	3.50538	1.25256
chi-miR-154a-3p	chi-mir-154a	aatcatacacggttcacctact	3.50538	0.250512
mmu-miR-7050-5p	mmu-mir-7050	acaggagaagggggtgagaga	3.3923	9.3942
hsa-miR-219a-1-3p	hsa-mir-219a-1	agagttgagtctggacgtcccg	3.3923	7.01434
chi-miR-33a-3p	chi-mir-33a	caatgtttccacagtgcatca	3.3923	3.00614
chi-miR-125a-3p	chi-mir-125a	acaggtgaggttcttgggagc	3.3923	2.88089
chi-miR-491-5p	chi-mir-491	agtggggaacccttccatgagg	3.3923	2.12935
chi-miR-433	chi-mir-433	atcatgatgggctcctcggtgt	3.3923	2.0041
mmu-miR-7063-3p	mmu-mir-7063	tgctctctgcccctcttaag	3.3923	2.0041
hsa-miR-6125	hsa-mir-6125	gcggaaggcggagcggcgga	3.27923	9.01843
hsa-miR-100-5p	hsa-mir-100	aacccgtagatccgaacttgtg	3.27923	2.50512
bta-miR-2474	bta-mir-2474	taccgggccagctggaaggaga	3.27923	1.37782
chr8_6771_mature@@bta-miR-2285f	chr8_6771	tcaaagagttcattcaggtttt	3.27923	1.37782
rno-miR-203b-3p	rno-mir-203b	ttgaactgttaagaaccactgg	3.27923	1.25256
chr16_12722_mature@@bta-miR-2285x	chr16_12722	ccaaaaaagttcattcagattt	3.27923	0.375768
mmu-miR-101c	mmu-mir-101c	acagtactgtgataactga	3.16615	4.00819
chr2_1212_mature@@bta-miR-2285l	chr2_1212	ccaaaaagttcatgcgggttt	3.16615	3.38191
chi-miR-2411-5p	chi-mir-2411	gtggagtgactgtcagatgcagccagc	3.16615	3.00614
hsa-miR-5588-5p	hsa-mir-5588	actggcattagtgggactttt	3.16615	2.50512
chi-miR-323a-3p	chi-mir-323a	cacattacacggtcgacctct	3.05307	7.13959
mmu-miR-6538	mmu-mir-6538	cgcgggctccggggcggcg	3.05307	5.38601
chi-miR-16a-3p	chi-mir-16a	aaattatctccagtattaactgtgctgc	3.05307	2.50512
chi-miR-490	chi-mir-490	caacctggaggactccatgctgt	3.05307	2.37986
chi-miR-190b	chi-mir-190b	tgatatgtttgatattgggttg	3.05307	2.12935
hsa-miR-630	hsa-mir-630	agtattctgtaccagggaaggt	3.05307	1.50307
chr8_6772_mature@@bta-miR-2285f	chr8_6772	tcaaagagttcattcaggtttt	3.05307	1.00205
hsa-miR-3653-3p	hsa-mir-3653	ctaagaagttgactgaag	2.94	4.88498
chr6_5030_star@@bta-miR-2285ad	chr6_5030	aacccaaatgaactttttggc	2.94	4.2587
chr17_13387_star@@bta-miR-2285ad	chr17_13387	aatcccaaatgaaccttttggc	2.94	3.50717
chi-miR-767	chi-mir-767	tgcaccatggttgtctgagcat	2.82692	8.39215
bta-miR-615	bta-mir-615	gggggtccccggtgctcggatc	2.82692	3.88294
hsa-miR-4492	hsa-mir-4492	ggggctgggcgcgcgcc	2.60077	8.64266
hsa-miR-6715a-3p	hsa-mir-6715a	ccaaaccagtcgtgcctgtgg	2.60077	4.2587
rno-miR-668	rno-mir-668	tgtcactcggctcggcccactacc	2.60077	3.75768
chi-miR-33b-3p	chi-mir-33b	cagtgcctcggcagtgcagcc	2.60077	3.00614
rno-miR-219a-1-3p	rno-mir-219a-1	agagttgcgtctggacgtcccg	2.48769	5.88703
hsa-miR-4653-5p	hsa-mir-4653	tctctgagcaaggcttaacacc	2.37461	4.88498
chi-miR-544-5p	chi-mir-544	tcttgttaaaaggcagattct	2.37461	3.63242
chi-miR-10a-3p	chi-mir-10a	caaattcgtatctaggggaat	2.37461	3.25666
mmu-miR-5623-3p	mmu-mir-5623	gttctggctttcagctgtcacc	2.26153	15.9075
chr21_15984_star@@bta-miR-2285n	chr21_15984	acccgaatgaactttttggc	2.26153	4.50922
hsa-miR-3651	hsa-mir-3651	catagcccggtcgctggtacatga	2.26153	4.00819
bta-miR-2893	bta-mir-2893	gtggaggagaatgcccgggg	2.14846	5.76178
hsa-miR-551b-5p	hsa-mir-551b	gaaatcaagcgtgggtgagacc	2.14846	3.1314
bta-miR-2411-3p	bta-mir-2411	gctgaactgtcttactcccacatcc	2.03538	3.00614
hsa-miR-663b	hsa-mir-663b	ggtggcccggccgtgcctgagg	1.9223	3.38191
bta-miR-6536	bta-mir-6536-1/bta-mir-6536-2	tttaagtatacgatgaactgc	1.80923	4.2587
chi-miR-874-5p	chi-mir-874	cggccccacgcaccagggtaaga	1.80923	3.63242
chr13_10980_mature@@bta-miR-2478	chr13_10980	tttggtgtcaggagtggga	1.80923	3.38191
mmu-miR-9768-3p	mmu-mir-9768	actgccttcctttgtgtggcccag	1.58307	5.01024
hsa-miR-6715b-5p	hsa-mir-6715b	acaggcacgactggtttggca	1.47	7.13959
mmu-miR-6982-5p	mmu-mir-6982	ctggaggatcgcaggggtggcctgg	1.47	6.13754
hsa-miR-6836-5p	hsa-mir-6836	cgcagggccctggcgcaggcat	1.01769	3.00614
bta-miR-149-3p	bta-mir-149	gagggagggacgggggctgtgc	0.791537	3.50717
bta-miR-2344	bta-mir-2344	gcacgatgatggcggatctgagtt	0.67846	3.25666
mmu-miR-7688-3p	mmu-mir-7688	tctggcttatgcctagctttc	0.565384	3.88294
hsa-miR-1272	hsa-mir-1272	gatgatgatggcagcaaattctgaaa	0.452307	3.38191
hsa-miR-541-3p	hsa-mir-541	tggtgggcacagaatctggact	0.33923	5.51126
