# Supplementary material for: Detection and comparison of microRNAs in the caprine mammary gland tissues of colostrum and common milk stages
Source: BMC Genet. 2017 May 2;18:38. doi: 10.1186/s12863-017-0498-2 (PMC5414302; doi:10.1186/s12863-017-0498-2)
Supplement: Supplementary file 2 — Predicted novel miRNAs. (XLSX 35 kb) [file 12863_2017_498_MOESM2_ESM.xlsx]

## Sheet: Sheet1
2A=Colostrum lactation library
4B=Peak lactation library
miRNAName	miRNApreName	mirSequence	2A_TPM	4B_TPM
chr5_4536_mature	chr5_4536	taagcctacagcacccagta	17570.4	34500.9
chr20_15342_mature	chr20_15342	agggacgctcagacagg	6885.02	12907.6
chr28_19385_mature	chr28_19385	ggttcaattagtctttcgcccc	1029.11	2163.05
chr2_1026_mature	chr2_1026	gaggttatctagagtca	799.679	1911.91
chr19_14868_mature	chr19_14868	aactagttagcatgcca	729.232	1632.21
chr2_1826_star	chr2_1826	actgattatctgagaag	697.344	637.678
chr2_1153_mature	chr2_1153	gggcctcccacttattctac	688.185	1512.22
chr3_2806_mature	chr3_2806	gctggattcagagtcca	654.149	1686.7
chr12_10071_mature	chr12_10071	gggcctacagcacccgg	584.494	1037.87
chr4_3804_mature	chr4_3804	atcacagacctgttatt	579.066	1335.98
chr12_10072_mature	chr12_10072	gggcctacagcacccgg	573.525	1031.36
chr23_17115_mature	chr23_17115	tggtgcattggccgggaa	571.377	630.288
chr4_3804_star	chr4_3804	cctgcagccctggaca	553.85	1150.85
chr20_15487_mature	chr20_15487	ggcaggatcaaccaggt	521.058	956.204
chr7_5852_mature	chr7_5852	gtgccagactagaggca	515.63	1158.24
chr16_12774_mature	chr16_12774	atctttagggtcctaac	512.125	1071.44
chr5_4624_mature	chr5_4624	gttagcatgccagagtct	447.558	995.409
chr24_17634_mature	chr24_17634	agcgagctcagacaggc	423.925	683.021
chr13_10785_mature	chr13_10785	tggcgcccgaacagggacc	362.298	625.278
chr14_11408_mature	chr14_11408	tcttgttcatccattca	354.835	739.637
chr18_14218_mature	chr18_14218	aggtctcagagcggtgcatggggt	350.764	286.335
chr9_7923_mature	chr9_7923	tttttttcaaagtaaac	336.064	803.768
chr28_19385_star	chr28_19385	gggtcagacgaccgatttgcaca	310.961	693.167
chr3_2924_mature	chr3_2924	tggaggttccaccaaga	305.533	528.079
chr10_8145_mature	chr10_8145	agactagtcaagtgcagta	271.497	220.826
chr7_6470_mature	chr7_6470	tccgagatcagacgaga	271.384	658.471
chr9_7746_star	chr9_7746	ctaactgggcccgaccctgctta	247.977	515.303
chr5_4652_mature	chr5_4652	ttaattaaacagtcaga	245.263	554.884
chr2_1593_mature	chr2_1593	ctagttagcatgccaga	237.235	527.328
chr2_1826_mature	chr2_1826	tcctctagatagtcaagtt	236.104	447.164
chr14_11288_mature	chr14_11288	gagctcgccttaggaca	208.287	436.267
chr3_2810_mature	chr3_2810	acttaagagagtcatagt	206.817	479.229
chr6_5650_mature	chr6_5650	gccagactagagtcaag	171.877	372.261
chr10_8376_mature	chr10_8376	gtcaaactccccacctggc	168.145	332.179
chr24_17691_mature	chr24_17691	cgcccggcggcgcccggcc	154.463	455.306
chr21_16241_mature	chr21_16241	tcagagaagtggtattt	151.523	299.863
chr3_2716_mature	chr3_2716	ttaagtttcagctttgc	150.844	355.602
chr26_18629_mature	chr26_18629	aacagtcggattccact	140.215	299.237
chr11_9176_mature	chr11_9176	tggcgcccgaacaggga	135.918	182.999
chr9_7746_mature	chr9_7746	gttcagggtggtatggccctaga	129.021	348.713
chr4_3752_mature	chr4_3752	ctctcttaaaagttcttt	116.243	293.6
chr19_14505_mature	chr19_14505	aaataaactcattgtcacttctga	110.476	56.741
chrx_20120_star	chrx_20120	aatctgaatgaacattttggt	107.084	38.9546
chr29_19574_mature	chr29_19574	tggcgcccaacgtggggcccg	100.864	143.543
chr17_13667_mature	chr17_13667	gagctactgggacgccg	99.8468	20.7925
chr12_10450_mature	chr12_10450	tgccggcccgggcgtgg	99.7337	181.872
chr1_516_mature	chr1_516	tggtgccgaaacccggg	96.6806	143.543
chr17_13668_mature	chr17_13668	gagctactgggacgccg	94.4191	19.7904
chr3_2371_mature	chr3_2371	tggcgtagccggcagga	90.2352	106.843
chr2_1037_mature	chr2_1037	tgcctcgtccagccgcg	89.4437	194.272
chr10_8103_mature	chr10_8103	gccgaaaagtttgttcgtgtt	89.1045	66.3857
chr8_7343_mature	chr8_7343	gctaagagttcattcaggttt	88.8783	31.815
chr10_8225_mature	chr10_8225	tgaattctgcttcacaa	85.7122	215.19
chr5_4362_mature	chr5_4362	caggggccccacgaacgt	84.3553	196.902
chr4_3031_mature	chr4_3031	gggctggctccctcggcccc	82.8853	199.783
chr29_19579_mature	chr29_19579	gggtggaggggtcgggaggcaa	82.8853	165.463
chr20_15650_mature	chr20_15650	tcagaattaactggcaa	81.9806	54.2358
chr5_4364_mature	chr5_4364	caggggccccacgaacgt	77.9099	196.276
chr4_3031_star	chr4_3031	gggaggggggagagcacggtgat	74.9699	165.588
chr1_309_mature	chr1_309	gaggttatctagagtca	72.5953	168.97
chrx_20747_mature	chrx_20747	ccccggcgcgccccccc	72.256	120.246
chr5_3880_mature	chr5_3880	ggtcccgccgccgccgcc	72.0299	167.968
chr1_641_mature	chr1_641	cgtcagacgggtaatgtg	71.8037	38.5788
chr21_16133_mature	chr21_16133	ccactgaaccacaaatg	67.0545	69.7676
chr3_2518_mature	chr3_2518	gatttaaagtggactca	64.5668	162.081
chr1_672_mature	chr1_672	tggcctcagttcagaaa	61.7399	127.135
chr29_20078_mature	chr29_20078	gcccccggccgtccctc	59.5914	108.847
chrx_20789_mature	chrx_20789	agccagtcaaatttagc	56.0861	68.2645
chr3_2966_mature	chr3_2966	tctggagggggcacccgg	55.8599	43.8396
chr5_4696_mature	chr5_4696	tggacagaggagcctggcag	55.7468	60.1229
chr18_13791_mature	chr18_13791	actcgccgccgccgccg	55.5207	106.217
chr16_13004_mature	chr16_13004	tggtggcccgtacgggg	52.9199	65.0079
chr2_1707_mature	chr2_1707	agactcagaattgttcct	52.5807	96.5724
chrx_20202_star	chrx_20202	attccatgggcagagcag	50.9976	77.2829
chr10_8516_mature	chr10_8516	ggctgagggcaacggaggcc	50.8845	117.49
chr1_831_mature	chr1_831	tcgccttaggacacctg	46.0222	99.9543
chr17_13175_mature	chr17_13175	gtttctcaggctcctct	45.9092	105.591
chr19_14987_mature	chr19_14987	gcagacgtgataaccact	45.683	34.3201
chr19_14640_mature	chr19_14640	ttaccatggcaacaaca	44.7784	113.231
chr6_4879_mature	chr6_4879	ttattactagctgcggt	44.4392	101.082
chr2_1153_star	chr2_1153	aaggagagttaggggcctc	43.7607	90.5601
chr8_6735_mature	chr8_6735	tgtcagaaaaaaggaaac	41.0469	23.9239
chr7_6002_mature	chr7_6002	gggtatgggcccgaagct	36.6369	80.4143
chr15_11686_mature	chr15_11686	accttaagagagtcatagg	33.5838	80.9154
chr7_6470_star	chr7_6470	ctccaacattgcaggcggat	33.5838	69.6423
chr20_15487_star	chr20_15487	aaattttgatcctgcta	32.9053	57.8683
chr2_1593_star	chr2_1593	ttgttatcagaattaac	32.5661	69.5171
chr9_7837_mature	chr9_7837	tgaaaaccaacaaaatag	32.1138	72.0222
chr5_4420_mature	chr5_4420	cgcgcttctctggctccctg	31.2092	81.0406
chr3_2882_mature	chr3_2882	ggagggagggcggggggag	30.983	57.242
chrx_20313_mature	chrx_20313	gggcggggagggggcgga	30.5307	53.3591
chr5_4851_mature	chr5_4851	ctgctgccggcggggct	30.1915	58.1188
chr29_19672_mature	chr29_19672	actcagagaaggaccagtccc	30.0784	50.4782
chr19_14892_mature	chr19_14892	tggcgcccgaacagggtcctg	29.2869	24.0492
chr16_12457_mature	chr16_12457	caaaaagttcactcggttttt	29.1738	16.4085
chr13_10500_mature	chr13_10500	tttctcagatgttcatg	28.4953	22.5461
chr19_14390_mature	chr19_14390	ccggccccggcgccccc	28.3823	55.2379
chr9_7885_mature	chr9_7885	gttctcagaaacagcctct	28.2692	41.3345
chr5_4852_mature	chr5_4852	ctgctgccggcggggct	27.3646	51.355
chr8_6923_mature	chr8_6923	ccccgcgcgcgccgccgcc	27.1384	41.8355
chr2_1946_mature	chr2_1946	cgcggggagggcgggccc	27.0253	54.8621
chr16_12458_mature	chr16_12458	caaaaagttcactcggttttt	26.9123	15.0307
chr13_10512_mature	chr13_10512	gcaattcacattaattc	26.2338	54.7369
chr15_12382_mature	chr15_12382	aggcgggaagggggggag	25.8946	51.856
chr5_4129_mature	chr5_4129	ggccggcccgggcgggg	25.7815	42.7123
chr1_45_mature	chr1_45	gggttcccataccggga	25.5553	14.7802
chr19_14891_mature	chr19_14891	tggcgcccgaacagggtcctg	24.99	23.9239
chr25_18239_mature	chr25_18239	gccggcgggcggcggga	24.8769	55.9894
chr18_13745_mature	chr18_13745	cgccccggcccgcccccc	24.5377	32.8171
chr13_10500_star	chr13_10500	ctggatatctgggctcc	23.7461	60.4986
chr24_17635_mature	chr24_17635	ggccggggggggcgccg	23.52	45.2174
chr22_16690_mature	chr22_16690	agaaagagctatcaatc	23.4069	58.1188
chrx_20374_mature	chrx_20374	atttaaagtttgagaat	23.4069	52.858
chr15_12204_mature	chr15_12204	ggccggggcgggagagc	23.4069	49.1003
chr5_4536_star	chr5_4536	actggagtgggttacc	22.9546	22.1703
chr12_10173_mature	chr12_10173	gggttcccataccggga	22.7284	15.5317
chr8_7368_mature	chr8_7368	ggccgcggcggtgagag	22.6153	25.928
chr28_19278_mature	chr28_19278	gcccgccgcccgcccggg	22.05	39.7061
chr24_17787_mature	chr24_17787	ggttcaattcctataat	21.3715	20.9178
chr24_17634_star	chr24_17634	tctgcgaggcttgagg	18.9969	11.1478
chr8_6747_mature	chr8_6747	agtgatccacagctaaga	18.7707	40.2072
chr13_10626_mature	chr13_10626	aaactcagaattgttcc	18.6577	31.0635
chr1_831_star	chr1_831	actgtccccagagtggg	18.4315	32.9423
chr19_15307_mature	chr19_15307	caaagactttggtttacc	18.2054	40.8335
chr9_7654_mature	chr9_7654	ctatgagtaaaggaaactac	18.2054	18.4126
chr3_2556_mature	chr3_2556	gaggcgggccggggcgg	17.753	25.5522
chr6_5702_mature	chr6_5702	gagcttcacaagcctcggggc	17.753	19.4147
chr2_1574_mature	chr2_1574	gcttcgcgccccagccc	16.9615	35.698
chrx_20202_mature	chrx_20202	tagctacagtccatggggtt	16.3961	12.6509
chr10_8555_star	chr10_8555	agttgcagttgactga	16.0569	33.5686
chr7_5852_star	chr7_5852	gctcagtcgtgtctgactct	15.7177	14.5297
chr18_13703_star	chr18_13703	acttcagtccttgtcaaagat	15.6046	33.8191
chr11_9025_mature	chr11_9025	ttaagtttcagctttgc	15.3784	30.312
chr13_10565_mature	chr13_10565	gccccgcgccccccccgcc	15.3784	28.0573
chr29_19779_mature	chr29_19779	agccgacagtccatggagtcg	15.3784	13.4024
chr3_2523_mature	chr3_2523	ttttctattttgtcttgtcttcgt	15.2654	27.5563
chr15_12359_mature	chr15_12359	ccattggctcctcagcc	15.1523	32.5666
chr9_7836_mature	chr9_7836	cggcccgggcgtggggg	14.9261	33.9444
chr24_17599_star	chr24_17599	ctaaccaggcccaaccctgctta	14.1346	33.9444
chr11_9738_mature	chr11_9738	gggtggggagggggccg	14.0215	21.043
chr29_19780_mature	chr29_19780	agccgacagtccatggagtcg	14.0215	10.772
chr1_50_mature	chr1_50	aggcctcagtgcatttt	13.7954	9.76997
chr26_18683_mature	chr26_18683	tctgagtgcttaagttaagga	13.5692	5.63652
chr29_19923_mature	chr29_19923	gcgggcgtgggagggggcg	13.3431	22.4208
chr13_10481_mature	chr13_10481	aggggcggcggggggagggg	13.23	19.7904
chr9_7669_mature	chr9_7669	agccgacagtccatggagtcg	13.1169	8.2669
chr14_11098_mature	chr14_11098	agaaaagagaactctcc	13.0038	48.0983
chr25_18354_mature	chr25_18354	gccccgggggcggaccc	12.5515	29.1846
chr17_13479_mature	chr17_13479	atctcagtcttaaagtt	12.5515	28.9341
chr11_9029_mature	chr11_9029	gggtctcatcactgaac	12.5515	7.01434
chr11_9345_mature	chr11_9345	ggggccgggaggaggcg	12.0992	27.3058
chr19_15022_mature	chr19_15022	ggcggggtggggcgggggc	11.9861	25.427
chr13_10489_mature	chr13_10489	attcaaagttcttttcaa	11.5338	33.3181
chr10_8342_mature	chr10_8342	cccgcccgccgcccgcc	11.5338	25.0512
chr29_19672_star	chr29_19672	gggcccgcgccgcctctgtagcc	11.4208	17.1601
chr16_12508_mature	chr16_12508	gggtggggagggggccg	11.0815	17.7864
chr10_8334_mature	chr10_8334	tgaattgtacagtccat	11.0815	10.6468
chr17_13384_mature	chr17_13384	gcccttcacaaagaaaa	10.7423	25.928
chr8_6854_star	chr8_6854	ggaggaagtacaagctg	10.7423	12.4003
chr4_2992_mature	chr4_2992	gccccccggccggggcc	10.6292	23.5481
chr23_17539_mature	chr23_17539	gggtggggagggggccg	10.5161	22.4208
chr23_16942_mature	chr23_16942	atccaaatgaggcgctg	10.29	13.1519
chr10_8415_mature	chr10_8415	aggactcagtgcatttt	10.1769	8.64266
chr6_5415_star	chr6_5415	atggaccatagcctg	10.0638	9.3942
chr13_10825_mature	chr13_10825	agggacatgttcacaaagca	9.83768	22.2956
chr2_1937_mature	chr2_1937	gggggaggccggggggggga	9.83768	15.5317
chr9_7538_star	chr9_7538	gtatccataaatgaagggcca	9.7246	5.26075
chr11_9650_mature	chr11_9650	tggtgcatgggccgggaa	9.38537	2.0041
chr16_12786_mature	chr16_12786	agttgtctccaaggtccc	9.27229	14.655
chr2_1175_star	chr2_1175	gttatacacagattttaga	9.27229	3.50717
chr20_15558_mature	chr20_15558	gggcgggtggaggggtcg	9.15922	15.657
chr2_1750_mature	chr2_1750	tggtgccccctctgagg	9.15922	14.0287
chr11_9806_mature	chr11_9806	agcggggtggggcgggggg	8.93306	17.9116
chr7_5794_star	chr7_5794	cagggaccctgcttcccccagcc	8.93306	17.6611
chr7_6170_mature	chr7_6170	tggcgaccacgaagggac	8.48076	7.64062
chr22_16345_mature	chr22_16345	gatatctcagtccattcca	8.36768	8.64266
chr18_13697_mature	chr18_13697	ctcagagtttttgtttt	8.36768	8.2669
chr5_4175_mature	chr5_4175	tggtgcatgggccgggaa	8.14153	3.1314
chr12_10359_mature	chr12_10359	acattttgtcatcattca	8.02845	8.76792
chr6_5354_mature	chr6_5354	cgccgccgccgccgccg	8.02845	8.51741
chr3_2806_star	chr3_2806	accatctgagccaccaggg	8.02845	6.76382
chr4_3340_mature	chr4_3340	gatttatccaagcacac	8.02845	3.63242
chr4_3276_mature	chr4_3276	agggctgaatttcaatg	7.8023	22.0451
chr18_14101_mature	chr18_14101	ttcttcagattccatagt	7.8023	14.4044
chr25_18054_mature	chr25_18054	gggcgggtggagggggcg	7.68922	17.1601
chr3_2755_mature	chr3_2755	agcatggagtcttcagcc	7.68922	12.0246
chr4_3439_mature	chr4_3439	gccggggagggggcgga	7.57614	13.6529
chr29_19779_star	chr29_19779	gagttggacacgactgagcggctt	7.46307	6.76382
chr1_506_mature	chr1_506	tggtgcatgggccgggaa	7.34999	2.75563
chr11_9343_mature	chr11_9343	ttcacaaagaaaagaga	7.23691	15.4065
chr20_15469_mature	chr20_15469	agaaaaacccgaacaaatttt	7.23691	6.13754
chr21_15824_star	chr21_15824	atgaccgaggctccctg	7.12384	19.0389
chr17_13486_star	chr17_13486	accactctgattacttt	7.12384	10.0205
chr9_7729_mature	chr9_7729	cggggggaggtggggcggggg	7.12384	7.89113
chr5_4147_mature	chr5_4147	agggctgaatttcaatg	7.01076	22.7966
chr7_6415_mature	chr7_6415	cggggtggggcgggggcg	7.01076	13.2771
chr2_1058_mature	chr2_1058	ggtggtcaaaaagttcgtttgg	7.01076	5.76178
chr2_1790_mature	chr2_1790	gggctcgaacctgtgacc	7.01076	1.00205
chr15_11840_mature	chr15_11840	tcctttaagtttcagctt	6.89768	15.5317
chr17_13291_star	chr17_13291	gggcgggggggcccgcg	6.89768	13.2771
chr5_4668_mature	chr5_4668	agaaaaacccgaacaaatttt	6.7846	6.76382
chr15_12362_mature	chr15_12362	agtcagccttcgtgtcc	6.67153	0.62628
chr19_14538_mature	chr19_14538	cgtgcaagaagcccgaggtgtc	6.55845	6.38806
chr12_10061_mature	chr12_10061	cctggagttcatcctctgg	6.44537	66.1352
chr17_13663_mature	chr17_13663	ggcgggggtggggaggcgg	6.44537	8.39215
chr10_8981_mature	chr10_8981	gggaacttttctgacacc	6.3323	20.041
chr24_17691_star	chr24_17691	gctgcgcccggcggttc	6.3323	9.01843
chr4_3275_mature	chr4_3275	agggctgaatttcaatg	6.21922	20.9178
chr11_9445_mature	chr11_9445	tccgtcgtcacctggtcactgt	6.10614	2.50512
chr27_19047_mature	chr27_19047	agagttctttcatggag	5.99307	13.6529
chr25_18144_mature	chr25_18144	gggcggggagggggccg	5.99307	6.51331
chr24_17561_mature	chr24_17561	tgggggctcgcccggga	5.87999	7.64062
chr22_16525_mature	chr22_16525	gggctcagcactgtttt	5.65384	15.657
chr26_18608_mature	chr26_18608	cccacccccggccccgccc	5.65384	11.5236
chr11_9596_mature	chr11_9596	cgcggggtggggaggggg	5.54076	11.7741
chr21_16247_mature	chr21_16247	ggggccggggagggggcc	5.54076	10.6468
chr11_9959_mature	chr11_9959	cctgtgggtggatggggtcag	5.42768	6.88908
chr11_9028_mature	chr11_9028	tggcgctgtgagcagga	5.42768	6.2628
chrx_20313_star	chrx_20313	ttgtcagatcgtttg	5.31461	16.2833
chr8_7406_mature	chr8_7406	tggcgctgtgagcagga	5.31461	5.01024
chr29_19827_mature	chr29_19827	gtctcagtgcattttag	5.31461	3.75768
chr3_2045_mature	chr3_2045	cgggccctgcacagagcatca	5.31461	2.88089
chr10_8342_star	chr10_8342	gcttcggggctttcagcggcc	5.20153	13.1519
chr6_5232_mature	chr6_5232	gtgcagaaaccacagat	5.20153	1.50307
chr23_17129_mature	chr23_17129	ttttaagtaaatgtcca	5.08845	3.1314
chr14_11525_mature	chr14_11525	cagtctccgtagagact	5.08845	2.88089
chr19_14938_mature	chr19_14938	cagtgatggaagcaaaacctgt	5.08845	1.87884
chr2_1374_star	chr2_1374	tggagccaagccgccgggtttg	4.97538	15.156
chrx_20747_star	chrx_20747	gggggccccccgccgttct	4.97538	13.2771
chr24_17599_mature	chr24_17599	tttcagggtggtatggccgt	4.97538	12.6509
chr6_5353_mature	chr6_5353	cgccgccgccgccgccg	4.97538	10.3962
chr6_5692_mature	chr6_5692	ggggccggggagggggtg	4.97538	8.76792
chr6_5093_mature	chr6_5093	agtccataactaggatat	4.8623	16.7843
chr10_8992_star	chr10_8992	ggcggccgggaagc	4.8623	9.76997
chr23_17476_mature	chr23_17476	aaaccacaggccaggac	4.8623	5.63652
chrx_20234_mature	chrx_20234	aggcatttggctacctt	4.74922	9.3942
chr18_13960_mature	chr18_13960	cgccggctccacacccac	4.74922	7.26485
chr17_13259_star	chr17_13259	tgaggctcagcgagccctgg	4.74922	4.50922
chr17_13614_mature	chr17_13614	cagggctcgctgagcctcat	4.74922	4.00819
chr29_19828_mature	chr29_19828	ctgtctcagtgcatttt	4.63615	3.75768
chr2_1308_mature	chr2_1308	agctcagtacttgtcag	4.63615	0.375768
chr3_2486_mature	chr3_2486	tacattgagttcttcctg	4.40999	68.8908
chr11_9595_mature	chr11_9595	cgcggggtggggaggggg	4.40999	12.1498
chr7_6618_mature	chr7_6618	aattgaatttcttcactt	4.40999	11.6488
chr19_14435_mature	chr19_14435	tgcccccggcgcccgcgc	4.40999	9.89522
chr10_8399_mature	chr10_8399	ggggaggtggggcgggg	4.40999	5.01024
chr17_13259_mature	chr17_13259	cagggctcgctgagcctcat	4.40999	4.88498
chr28_19278_star	chr28_19278	ctggagcgagggagggag	4.40999	4.88498
chr13_10883_star	chr13_10883	ccacacaaactttttgacca	4.40999	1.87884
chr12_10407_star	chr12_10407	aatccagatgttgaag	4.29692	7.13959
chr26_18829_mature	chr26_18829	gtgtgtgatctgtcaggctcg	4.29692	2.88089
chr20_15752_mature	chr20_15752	agccaactgaaatccacgctgt	4.29692	2.75563
chr6_4913_mature	chr6_4913	ttttttttttttttttt	4.18384	3.25666
chr26_18835_mature	chr26_18835	gtgtgtgatctgtcaggctcg	4.18384	2.50512
chr10_8782_mature	chr10_8782	gacaggtcccaaagatacatgga	4.18384	2.0041
chr17_13292_star	chr17_13292	cgggggggcccgcggg	4.07076	5.63652
chr4_3753_mature	chr4_3753	tgttaacagtcagaata	4.07076	4.00819
chr25_18238_star	chr25_18238	gggaaggtccctatttagagg	4.07076	3.1314
chr26_18707_star	chr26_18707	ccccagtaaaatggcttgagccaat	4.07076	1.87884
chr11_9184_mature	chr11_9184	tgttcatgatatttcca	3.95769	15.657
chr22_16407_mature	chr22_16407	ctagagactgtgcctgg	3.95769	15.5317
chr6_4872_mature	chr6_4872	ccaccgaagagactgga	3.95769	8.39215
chr2_1748_mature	chr2_1748	gttgtctccaaggtccc	3.95769	7.3901
chr5_4548_mature	chr5_4548	aactgtgctggcatcct	3.95769	4.2587
chr17_13614_star	chr17_13614	tgaggctcagcgagccctgg	3.95769	3.63242
chr26_18836_mature	chr26_18836	gtgtgtgatctgtcaggctcg	3.95769	2.0041
chr22_16533_star	chr22_16533	cccggagccggtccctg	3.84461	11.273
chr17_13291_mature	chr17_13291	gcgcgcgccgccgccgc	3.84461	9.14369
chr23_17203_star	chr23_17203	ctaaccagacccgaccctgctta	3.84461	8.64266
chr26_18833_mature	chr26_18833	gtgtgtgatctgtcaggctcg	3.84461	2.88089
chr7_6262_mature	chr7_6262	tgtaagacagagagcgggcaga	3.84461	1.62833
chr1_896_star	chr1_896	cacacagagtcggacacgagt	3.73153	1.75358
chr4_2994_mature	chr4_2994	tcctcagagtttcttat	3.61846	2.75563
chr2_1784_mature	chr2_1784	tggattctatagtccat	3.61846	2.63038
chr29_19896_mature	chr29_19896	accagacaggcaaggat	3.50538	40.2072
chr22_16571_mature	chr22_16571	ggtggggcgggggcggg	3.50538	8.14164
chr17_13288_mature	chr17_13288	ccgccccgccccctcgc	3.50538	8.01638
chr14_11637_star	chr14_11637	acatgcatggtcttaatatagc	3.50538	6.76382
chr4_2993_mature	chr4_2993	tcctcagagtttcttat	3.50538	3.38191
chr18_13934_mature	chr18_13934	tgggggccaaggaacagagagtc	3.50538	2.63038
chr4_3739_mature	chr4_3739	aacgaatcagacacgagtt	3.50538	1.87884
chr23_17480_star	chr23_17480	ccttgtgcgattgtaaatggctctct	3.3923	9.01843
chr26_18446_mature	chr26_18446	ggtaggctggcctaaaagttc	3.3923	6.01229
chr16_12737_mature	chr16_12737	aggcggacggggagagc	3.3923	5.63652
chr14_11323_star	chr14_11323	cctgtggactatagctcaccagg	3.3923	4.2587
chr14_11302_mature	chr14_11302	tggactacagttgcaaa	3.3923	3.50717
chr19_15290_mature	chr19_15290	gtgctgacagcctgcgttcca	3.3923	1.37782
chr16_12918_mature	chr16_12918	agttagccacagtgactccag	3.27923	4.13345
chr2_1096_mature	chr2_1096	aggtttttcagtggattcttc	3.27923	2.37986
chr17_13387_mature	chr17_13387	ccaaaaggttccttcgggtttt	3.16615	1.75358
chr3_2289_mature	chr3_2289	ttttttttgtccccccac	3.16615	1.00205
chrx_20152_mature	chrx_20152	tgaaccatagtctccttc	3.05307	11.8993
chr10_8893_mature	chr10_8893	aacagaaagtgactgagatg	3.05307	2.50512
chr4_3739_star	chr4_3739	actcgtgtctgattcgtta	3.05307	1.75358
chr26_18678_mature	chr26_18678	tctacaactctctgcctctat	3.05307	1.62833
chrx_20136_mature	chrx_20136	caaagagctcgttcgggtttt	3.05307	0.501024
chr4_3506_mature	chr4_3506	gagcaggatttgaaccta	3.05307	0.125256
chr22_16408_mature	chr22_16408	ctagagactgtgcctgg	2.94	14.655
chr5_4482_mature	chr5_4482	ggttgtttcttccaaat	2.94	8.51741
chr6_5318_mature	chr6_5318	ggccccacccccggccc	2.94	6.88908
chrx_20410_mature	chrx_20410	tggtgcccgaacagggacctgg	2.94	6.01229
chr5_4862_mature	chr5_4862	cccccctcctctcctccc	2.94	4.00819
chr6_5691_mature	chr6_5691	ggggccggggagggggtg	2.82692	7.89113
chr20_15400_mature	chr20_15400	ggttcaaaacaattgga	2.71384	12.2751
chr28_19414_mature	chr28_19414	agtctccttcactttgg	2.71384	10.6468
chr23_17203_mature	chr23_17203	attcagggaggtatggccgtaga	2.71384	9.01843
chr4_3430_mature	chr4_3430	tccccgggtcgggagtg	2.71384	5.1355
chr6_4955_mature	chr6_4955	tggagtcttagggagat	2.71384	3.63242
chr7_5741_star	chr7_5741	gaagcgcatgctgttttcc	2.60077	7.64062
chr8_7368_star	chr8_7368	gcgcgctctcggccc	2.60077	3.75768
chr21_16191_mature	chr21_16191	agttcagtcattactttaag	2.60077	3.38191
chr4_3843_mature	chr4_3843	gtttgaatatttgctac	2.48769	4.50922
chr21_16173_mature	chr21_16173	gcgatgctttgttttaa	2.48769	4.13345
chr6_5698_mature	chr6_5698	agcacagagtctaagcaccag	2.48769	3.50717
chr11_9179_mature	chr11_9179	ttgagagttaacaggaa	2.37461	5.63652
chr1_530_mature	chr1_530	tgggggctggtccggga	2.37461	4.2587
chr18_14190_mature	chr18_14190	cggggccgggaggaggc	2.26153	9.26894
chr14_11354_mature	chr14_11354	tgggggctggtccggga	2.26153	4.2587
chr16_12993_mature	chr16_12993	aacaggcagaactttgg	2.14846	17.2853
chr25_18197_mature	chr25_18197	tatcctgatctttcttt	2.14846	9.76997
chr18_13745_star	chr18_13745	gggggcaggcaggggaggc	2.14846	7.13959
chr8_6902_mature	chr8_6902	gctctgagcactcgccg	2.14846	6.51331
chr29_19798_mature	chr29_19798	ggctgtgttggtctcag	2.14846	4.00819
chr19_14600_mature	chr19_14600	ccctccccgccccctttc	2.14846	3.50717
chr3_2360_mature	chr3_2360	gaccagaggcagaggaa	2.03538	10.271
chr5_4398_mature	chr5_4398	cttctttgatgtctcctt	2.03538	6.38806
chr6_5317_mature	chr6_5317	ggccccacccccggccc	2.03538	4.00819
chr3_2954_mature	chr3_2954	ggtgggggaggccgggg	2.03538	3.75768
chr19_14779_mature	chr19_14779	aagcggggtggggcggg	2.03538	3.63242
chr19_14548_star	chr19_14548	atttttgcaaggcttttcca	1.9223	17.5358
chr22_16723_mature	chr22_16723	agtgagagtcaggctctg	1.9223	11.8993
chr7_5858_mature	chr7_5858	ttagggatgtcagagaa	1.9223	9.76997
chr25_18157_mature	chr25_18157	agagctgctctctgttcac	1.9223	7.89113
chr23_16905_mature	chr23_16905	gcgctggcgttctggttctgc	1.9223	5.51126
chr7_6031_mature	chr7_6031	aacgtcattaaaaacagatctg	1.9223	4.63447
chr18_13928_mature	chr18_13928	agtcttagtcactggattgcc	1.9223	3.88294
chr23_16894_mature	chr23_16894	tatgggtatggcagaaatt	1.9223	3.75768
chr21_16328_mature	chr21_16328	aggtcacagctccagggcggcg	1.9223	3.1314
chr4_3439_star	chr4_3439	ccgccagaccccggct	1.80923	5.51126
chr15_12145_mature	chr15_12145	gggcggggacgggcggtg	1.80923	4.50922
chr17_13292_mature	chr17_13292	gcgcgcgccgccgccgc	1.80923	4.50922
chr19_14473_star	chr19_14473	gatctttagggctagttcatta	1.80923	4.38396
chr24_17635_star	chr24_17635	ggcaggagctgctagtggctg	1.80923	3.38191
chr9_7725_mature	chr9_7725	agcttgacgatgacctac	1.80923	3.25666
chr19_15063_mature	chr19_15063	ggcggggagggggccggg	1.80923	3.00614
chr5_4669_mature	chr5_4669	ggctgttcaccttggag	1.69615	7.64062
chr2_1332_mature	chr2_1332	gtccagcagggagatgt	1.69615	6.76382
chr18_13778_mature	chr18_13778	agattcagttggcctttc	1.69615	5.63652
chr16_12874_mature	chr16_12874	aacgtcattaaaaacagatctg	1.69615	4.13345
chr15_12151_mature	chr15_12151	gggcggggacgggcggtg	1.69615	3.63242
chr10_8992_mature	chr10_8992	ccacccccggccccgccc	1.69615	3.1314
chr19_15019_mature	chr19_15019	ggaaaagccttgcaaaaatt	1.58307	14.1539
chr8_6918_mature	chr8_6918	gcacatactgaattggg	1.58307	5.76178
chr7_5744_mature	chr7_5744	aggagctgtcagtaaaggccgag	1.58307	5.26075
chr7_6569_star	chr7_6569	ggaaacaatgcaattt	1.58307	3.88294
chr2_1080_mature	chr2_1080	gaggggcggcggggggag	1.58307	3.1314
chr12_10126_star	chr12_10126	gagagaggccggggcatc	1.58307	3.00614
chr6_5617_mature	chr6_5617	tacttctggagagagtcc	1.47	8.01638
chr12_10061_star	chr12_10061	cggtgggtctttatgt	1.47	5.88703
chr6_5345_mature	chr6_5345	gatagtaattgagtcca	1.47	5.63652
chr5_4859_mature	chr5_4859	gcgtccagagccagccgcg	1.47	3.75768
chr13_11027_mature	chr13_11027	tccccgggtcgggagtg	1.47	3.50717
chr8_7180_mature	chr8_7180	cttcagtcagtttagtt	1.35692	9.01843
chr10_8516_star	chr10_8516	gcgtccatctctgcca	1.35692	3.75768
chr16_12798_mature	chr16_12798	gtgatgctttgttttaat	1.35692	3.75768
chr13_10960_mature	chr13_10960	aacgtcattaaaaacagatctg	1.24384	4.00819
chr12_10402_mature	chr12_10402	tcatattctctgttcac	1.24384	3.75768
chr26_18777_mature	chr26_18777	aggctggggaggctggt	1.01769	4.38396
chr24_17884_mature	chr24_17884	cccaccacgcccgcccc	1.01769	4.13345
chr8_6800_mature	chr8_6800	agaatctttcatctttc	1.01769	3.38191
chr3_2953_mature	chr3_2953	ggtgggggaggccgggg	1.01769	3.1314
chr19_14782_mature	chr19_14782	agccttctgatctggag	1.01769	3.00614
chr25_18414_mature	chr25_18414	ccagtgttcagctctgtctggag	0.904614	6.88908
chr4_3260_mature	chr4_3260	atcttaatttcctctggg	0.904614	3.75768
chr19_15267_mature	chr19_15267	ttcctcccccgctggttctcgcc	0.904614	3.1314
chr26_18858_mature	chr26_18858	ggtaggcacacgctgag	0.904614	3.00614
chr2_1487_mature	chr2_1487	cagaactttgggctgaga	0.791537	6.01229
chr12_10218_mature	chr12_10218	gaagggatagactagag	0.791537	4.63447
chr25_18413_mature	chr25_18413	ccagtgttcagctctgtctggag	0.67846	5.88703
chr9_7800_mature	chr9_7800	tctagctctgcagaccggacat	0.67846	3.1314
chr20_15476_mature	chr20_15476	tccttcagcttctggaa	0.565384	5.88703
