# Supplementary material for: Detection and comparison of microRNAs in the caprine mammary gland tissues of colostrum and common milk stages
Source: BMC Genet. 2017 May 2;18:38. doi: 10.1186/s12863-017-0498-2 (PMC5414302; doi:10.1186/s12863-017-0498-2)
Supplement: Supplementary file 3 — Differentially expressed miRNAs in the colostrum and peak lactation libraries. (XLSX 26 kb) [file 12863_2017_498_MOESM3_ESM.xlsx]

## Sheet: Sheet1
FC=colostrum NE/ peak lactation NE
2A=Colostrum lactation library
4B=Peak lactation library
AccID	FoldChange	Log2FC	P-Value	FDR	Style	2A_TPM	4B_TPM
bta-miR-486	2.31084	1.20842	0	0	up	6592.71	2852.96
chi-miR-92b	2.29385	1.19777	0	0	up	13250.6	5776.56
chi-miR-92a-3p	2.20224	1.13897	0	0	up	15935.2	7235.91
chi-miR-21-5p	2.15312	1.10643	0	0	up	25438.9	11814.9
chi-miR-223-3p	88.5703	6.46875	1.05482e-259	2.13155e-257	up	1109.4	12.5256
chi-miR-451-5p	2.62056	1.38988	3.8381e-178	5.93099e-176	up	2820.25	1076.2
bta-miR-375	0.41538	-1.2675	4.21808e-169	6.15605e-167	down	1280.48	3082.68
chr22_16643_mature@@ssc-miR-142-5p	2.28055	1.18938	4.81706e-125	6.66022e-123	up	2509.74	1100.5
chi-miR-93-5p	2.99873	1.58435	1.34389e-106	1.53495e-104	up	1379.99	460.191
chr3_2806_mature	0.387828	-1.36651	1.37178e-104	1.50152e-102	down	654.149	1686.7
chr2_1026_mature	0.418262	-1.25752	2.75068e-104	2.89042e-102	down	799.679	1911.91
bta-miR-2904	0.43641	-1.19624	6.48519e-102	6.55253e-100	down	881.659	2020.25
chi-miR-199a-5p	2.51311	1.32948	3.11527e-96	2.92279e-94	up	1616.09	643.064
ssc-miR-1285	0.465522	-1.10308	8.62131e-92	7.80972e-90	down	962.396	2067.35
chr28_19385_mature	0.47577	-1.07166	1.19199e-91	1.04378e-89	down	1029.11	2163.05
chr19_14868_mature	0.446776	-1.16238	4.4487e-79	3.76991e-77	down	729.232	1632.21
chr2_1153_mature	0.455084	-1.1358	8.53519e-71	7.00686e-69	down	688.185	1512.22
chr4_3804_mature	0.433439	-1.2061	7.15867e-69	5.69873e-67	down	579.066	1335.98
chi-miR-19b-3p	2.23096	1.15767	7.04404e-68	5.1402e-66	up	1404.75	629.662
chi-miR-199a-3p	2.13368	1.09335	9.7275e-62	6.72477e-60	up	1396.95	654.713
chi-miR-199c-3p	2.0842	1.05949	2.41686e-57	1.58727e-55	up	1362.46	653.711
chi-miR-199b-3p	2.08158	1.05768	3.41824e-57	2.19018e-55	up	1362.57	654.588
chr7_5852_mature	0.445183	-1.16753	5.06406e-57	3.16745e-55	down	515.63	1158.24
chi-miR-199b-5p	2.33172	1.22139	1.26124e-49	7.70527e-48	up	934.014	400.569
chi-miR-155-5p	2.39317	1.25892	1.65517e-48	9.8821e-47	up	869.899	363.493
chr4_3804_star	0.481252	-1.05514	2.14895e-48	1.25451e-46	down	553.85	1150.85
chr5_4624_mature	0.449622	-1.15322	2.51217e-48	1.43467e-46	down	447.558	995.409
chr16_12774_mature	0.477978	-1.06498	7.73662e-46	4.32428e-44	down	512.125	1071.44
chr9_7923_mature	0.418111	-1.25804	6.62347e-45	3.55099e-43	down	336.064	803.768
chi-miR-199c-5p	2.22717	1.15521	7.48718e-45	3.93377e-43	up	918.636	412.468
chi-miR-21-3p	3.82133	1.93407	1.0656e-39	5.38332e-38	up	378.129	98.9522
chr7_6470_mature	0.412143	-1.27878	5.17123e-38	2.56317e-36	down	271.384	658.471
chr24_17691_mature	0.339251	-1.55958	1.40512e-35	6.47587e-34	down	154.463	455.306
chr28_19385_star	0.448609	-1.15647	2.55171e-34	1.15575e-32	down	310.961	693.167
chr14_11408_mature	0.479742	-1.05967	6.38339e-32	2.79486e-30	down	354.835	739.637
chr5_4652_mature	0.442009	-1.17785	1.39918e-28	5.56914e-27	down	245.263	554.884
bta-miR-142-3p	2.62077	1.38999	5.15991e-28	2.02315e-26	up	419.854	160.202
chr2_1593_mature	0.449882	-1.15238	2.29814e-26	8.74957e-25	down	237.235	527.328
chr3_2810_mature	0.431562	-1.21236	5.36261e-26	1.95661e-24	down	206.817	479.229
chr9_7746_mature	0.369991	-1.43444	1.306e-24	4.69981e-23	down	129.021	348.713
chi-miR-223-5p	72.1309	6.17255	5.75865e-23	1.96467e-21	up	90.3483	1.25256
chr9_7746_star	0.481226	-1.05521	1.36961e-22	4.61278e-21	down	247.977	515.303
chi-miR-17-5p	3.17309	1.66589	2.20384e-21	7.32847e-20	up	240.853	75.9051
chr3_2716_mature	0.424195	-1.2372	2.72099e-20	8.82473e-19	down	150.844	355.602
chi-miR-20a-5p	3.0434	1.60568	3.65671e-20	1.17149e-18	up	238.253	78.285
chi-miR-301a-3p	2.65814	1.41042	4.18196e-20	1.32362e-18	up	287.667	108.221
chr14_11288_mature	0.477431	-1.06663	1.10478e-19	3.45506e-18	down	208.287	436.267
bta-miR-2887	0.405361	-1.30272	4.28147e-19	1.32323e-17	down	124.498	307.128
chr4_3752_mature	0.395923	-1.33671	5.3048e-19	1.62043e-17	down	116.243	293.6
chr6_5650_mature	0.46171	-1.11494	3.55282e-18	1.07279e-16	down	171.877	372.261
chr3_2486_mature	0.0640143	-3.96546	4.88078e-16	1.42464e-14	down	4.40999	68.8908
chi-miR-128-3p	2.23886	1.16276	2.79554e-15	7.98248e-14	up	287.441	128.387
chr26_18629_mature	0.468576	-1.09364	1.68758e-14	4.618e-13	down	140.215	299.237
chr10_8225_mature	0.39831	-1.32804	3.29775e-14	8.93113e-13	down	85.7122	215.19
mmu-miR-6978-5p	0.456717	-1.13063	3.93948e-14	1.05602e-12	down	125.854	275.563
chi-miR-19a	2.61046	1.3843	4.96688e-14	1.31798e-12	up	199.128	76.2809
chr17_13667_mature	4.80206	2.26365	6.92499e-14	1.8192e-12	up	99.8468	20.7925
chr12_10061_mature	0.0974576	-3.35908	7.37981e-14	1.91948e-12	down	6.44537	66.1352
chi-miR-222-3p	2.44781	1.29149	9.23865e-14	2.37941e-12	up	216.768	88.556
chr5_4364_mature	0.39694	-1.33301	3.70782e-13	9.10323e-12	down	77.9099	196.276
chr17_13668_mature	4.77094	2.25427	3.74433e-13	9.10773e-12	up	94.4191	19.7904
chi-miR-1388-5p	2.20473	1.1406	6.15001e-13	1.48221e-11	up	246.055	111.603
chr4_3031_mature	0.414876	-1.26925	1.69657e-12	3.97936e-11	down	82.8853	199.783
chr5_4362_mature	0.428411	-1.22293	1.01015e-11	2.24888e-10	down	84.3553	196.902
chi-miR-106b-5p	2.05447	1.03877	4.50697e-11	9.86651e-10	up	239.836	116.739
chr3_2518_mature	0.398361	-1.32785	4.61325e-11	1.00157e-09	down	64.5668	162.081
rno-miR-92a-3p	3.88433	1.95767	8.90564e-11	1.90204e-09	up	90.0091	23.1724
chr2_1037_mature	0.460404	-1.11903	3.02448e-10	6.35626e-09	down	89.4437	194.272
chr1_309_mature	0.429633	-1.21882	3.23322e-10	6.741e-09	down	72.5953	168.97
chr5_3880_mature	0.42883	-1.22152	3.39811e-10	7.02901e-09	down	72.0299	167.968
chi-miR-15b-5p	2.64947	1.4057	5.15308e-10	1.05759e-08	up	132.413	49.9771
chi-miR-34a	2.99041	1.58034	9.48064e-10	1.91582e-08	up	107.875	36.0737
chi-miR-9-5p	8.10526	3.01886	2.06312e-09	4.13726e-08	up	46.7007	5.76178
chr29_19896_mature	0.0871829	-3.51981	2.77844e-09	5.52952e-08	down	3.50538	40.2072
chr4_3031_star	0.452748	-1.14322	3.32193e-09	6.56144e-08	down	74.9699	165.588
chi-miR-144-3p	2.57087	1.36225	5.19728e-09	1.0189e-07	up	122.688	47.7225
chrx_20120_star	2.74893	1.45887	9.10457e-09	1.75865e-07	up	107.084	38.9546
chr19_14640_mature	0.395459	-1.3384	3.10032e-08	5.85938e-07	down	44.7784	113.231
chr8_7343_mature	2.7936	1.48212	1.17458e-07	2.15778e-06	up	88.8783	31.815
rno-miR-185-3p	0.467826	-1.09595	1.8875e-07	3.32783e-06	down	64.3407	137.531
chr10_8516_mature	0.433096	-1.20724	1.95921e-07	3.43123e-06	down	50.8845	117.49
hsa-miR-4792	0.476796	-1.06856	2.56896e-07	4.43991e-06	down	66.8284	140.161
ssc-miR-4332	0.389475	-1.3604	3.2403e-07	5.49179e-06	down	36.6369	94.0672
hsa-miR-4508	0.407773	-1.29416	4.0925e-07	6.80444e-06	down	40.7076	99.829
bta-miR-574	2.80058	1.48572	5.70179e-07	9.36163e-06	up	78.9276	28.1826
chr17_13175_mature	0.434784	-1.20163	8.90173e-07	1.44351e-05	down	45.9092	105.591
chr1_672_mature	0.485625	-1.04208	1.52653e-06	2.44524e-05	down	61.7399	127.135
hsa-miR-4700-5p	0.403665	-1.30877	1.68589e-06	2.68414e-05	down	35.393	87.6792
chr5_4420_mature	0.385105	-1.37667	1.70827e-06	2.70339e-05	down	31.2092	81.0406
chr6_4879_mature	0.439637	-1.18562	1.96005e-06	3.08327e-05	down	44.4392	101.082
chr14_11098_mature	0.270359	-1.88705	3.73873e-06	5.77744e-05	down	13.0038	48.0983
chr4_3277_mature@@bta-miR-2285ad	6.29679	2.65462	3.96079e-06	6.08479e-05	up	31.5484	5.01024
chr1_831_mature	0.460433	-1.11894	6.28047e-06	9.53688e-05	down	46.0222	99.9543
chr15_11686_mature	0.415048	-1.26865	7.13721e-06	0.00010714	down	33.5838	80.9154
chi-miR-130b-3p	2.65467	1.40853	9.30837e-06	0.000138153	up	67.1676	25.3017
chr1_680_star@@bta-miR-2285ad	6.82716	2.77129	1.10415e-05	0.000161144	up	27.3646	4.00819
chr7_6002_mature	0.455601	-1.13416	4.21235e-05	0.000601404	down	36.6369	80.4143
chr2_1153_star	0.483223	-1.04924	4.4956e-05	0.000634943	down	43.7607	90.5601
chr13_10500_star	0.392507	-1.34921	4.67513e-05	0.000656769	down	23.7461	60.4986
chr9_7837_mature	0.445888	-1.16525	7.47105e-05	0.00103297	down	32.1138	72.0222
chr22_16690_mature	0.402742	-1.31207	9.39807e-05	0.0012926	down	23.4069	58.1188
hsa-miR-6087	0.483416	-1.04866	0.000158805	0.00212847	down	37.5415	77.6587
chr19_14548_star	0.109621	-3.1894	0.000165439	0.00220614	down	1.9223	17.5358
chr22_16519_mature@@hsa-miR-4492	0.406139	-1.29995	0.000192568	0.00255493	down	21.8238	53.7348
chi-miR-221-5p	2.30227	1.20306	0.000202126	0.00266826	up	60.2699	26.1785
chr2_1593_star	0.468462	-1.094	0.000216693	0.00284626	down	32.5661	69.5171
chr16_12993_mature	0.124294	-3.00817	0.000272953	0.00353225	down	2.14846	17.2853
chr7_6470_star	0.482232	-1.0522	0.000335158	0.00427408	down	33.5838	69.6423
mmu-miR-6937-5p	0.427183	-1.22708	0.000364871	0.00463051	down	22.9546	53.7348
chr25_18239_mature	0.444314	-1.17035	0.000457698	0.00575298	down	24.8769	55.9894
chi-miR-17-3p	2.12739	1.08908	0.000539717	0.00668791	up	61.2876	28.8089
chrx_20374_mature	0.442826	-1.17519	0.000635082	0.00779608	down	23.4069	52.858
chi-miR-144-5p	2.70031	1.43312	0.000705097	0.0085359	up	38.2199	14.1539
mmu-miR-5623-3p	0.142168	-2.81433	0.000729549	0.00879141	down	2.26153	15.9075
chr19_15019_mature	0.111847	-3.1604	0.000751292	0.00901208	down	1.58307	14.1539
chr13_10489_mature	0.346173	-1.53043	0.000896366	0.010607	down	11.5338	33.3181
chi-miR-191-3p	2.23865	1.16263	0.00117566	0.0138496	up	48.5099	21.6693
chr13_10512_mature	0.479271	-1.06109	0.00136711	0.016033	down	26.2338	54.7369
chr2_1946_mature	0.492605	-1.0215	0.00189107	0.0217888	down	27.0253	54.8621
chi-miR-18a-5p	2.63679	1.39878	0.00188756	0.0218441	up	33.3576	12.6509
chr15_12204_mature	0.476715	-1.0688	0.00228726	0.0258993	down	23.4069	49.1003
bta-miR-677	0.410348	-1.28508	0.00255051	0.0282708	down	14.7	35.8232
chr19_15307_mature	0.445844	-1.16539	0.00285837	0.0312873	down	18.2054	40.8335
chr15_12382_mature	0.499356	-1.00186	0.00295348	0.0321941	down	25.8946	51.856
chr5_4147_mature	0.307535	-1.70118	0.00303043	0.0328965	down	7.01076	22.7966
chr22_16408_mature	0.200614	-2.3175	0.0036126	0.0384222	down	2.94	14.655
chr24_17599_star	0.416405	-1.26394	0.00373901	0.0392895	down	14.1346	33.9444
chr4_3275_mature	0.297318	-1.74992	0.00377184	0.0394766	down	6.21922	20.9178
hsa-miR-6131	0.314918	-1.66695	0.00449929	0.0469033	down	6.7846	21.544
chr8_6747_mature	0.466851	-1.09897	0.00475413	0.049364	down	18.7707	40.2072
chr22_16723_mature	0.161547	-2.62997	0.00481703	0.0498202	down	1.9223	11.8993
